# Supplementary material for: GS2 cooperates with IPA1 to control panicle architecture
Source: New Phytol. 2025 Jan 31;245(6):2726–43. doi: 10.1111/nph.20412 (PMC11840411; doi:10.1111/nph.20412)
Supplement: Supplementary file 2 — Table S1 Primers used in this study. Table S2 The result of the interaction proteins with GS2. Table S3 The result of DAP‐Seq of GS2. Table S4 The common genes in ChIP‐seq and DAP‐seq results of GS2/OsGRF4. Please note: Wiley is not responsible for the content or functionality of any Supporting Information supplied by the authors. Any queries (other than missing material) should be directed to the New Phytologist Central Office. [file NPH-245-2726-s001.xlsx]

## Sheet: Supporting Information
New Phytologist Supporting Information
Article title: GS2 cooperates with IPA1 to control panicle architecture
Authors: Yueying Wang 1†, Yang Lv 1†, Yi Wen 1†, Junge Wang 1, Peng Hu 1, Kaixiong Wu 1, Bingze Chai 1, Shuxian Gan 2, Jialong Liu 1, Yue Wu 1, Lixin Zhu 1, Nannan Dong1, Yiqing Tan 1, Hao Wu 1, Guangheng Zhang 1,3, Li Zhu 1, Deyong Ren 1, Qiang Zhang 1,3, Yuexing Wang 1*, Qian Qian 1,3* and Jiang Hu 1,3,4*
1 State Key Laboratory of Rice Biology and Breeding, China National Rice Research Institute, Hangzhou, 311401, China
2 Institute of Agricultural Sciences, Xishuangbanna Prefecture, Jinghong, Yunnan Province, 666100, China
3 Academician Workstation, National Nanfan Research Institute (Sanya), Chinese Academy of Agricultural Sciences, Sanya, 572024, China
4 Hainan Seed Industry Laboratory, Sanya 572024, China
† These authors contributed equally to this work.
* Authors for correspondence. Email: wangyuexing@caas.cn, qianiqn188@hotmail.com, hujiang588@163.com
Article acceptance date: 4 January 2025

## Sheet: Table S1
Table S1. Primers used in this study
Primers for constructs in transgenic
GS2-OE-F	TGTTACTTCTGCAGGAGCTCATGACGATGCCGTATGCCTC
GS2-OE-R	CTCACCATGGATCCGGTACCGTCACCATTAGTTGATCGAGA
GS2-Ri-F	GCTTTCGCGAGCTCGGTAGTCACCATTAGTTGATCGAGA
GS2-Ri-R	TTGCATGCCTGCAGGTCGACATGACGATGCCGTATGCCTC
Primers for RT-PCR
ActinF	ATCCATCTTGGCATCTCTCAGC
ActinR	CACAATGGATGGGCCAGACT
GS2-RT-1-F	TGCGTCCCTTCTTTGATGAGT
GS2-RT-1-R	ACAGTTGGGTGCCTGAGAATG
GS2-RT-2-F	CAGGATCATCATCCACGCAG
GS2-RT-2-R	TCTCCATACCAATGGCATCCT
IPA1-RT-F	ATTTGACCAAGGAAAACGCA
IPA1-RT-R	AGACATCCACCTGGAGGGAG
DEP1-RT-F	AGAGAAGGAGGCACAGAT
DEP1-RT-R	TTCGGTTTGCAGCAAGAAGG
SRS3-RT-F	GCTTACCCCGGTGTTTATGG
SRS3-RT-R	CCAGGCTTTGCTTCAACCAT
LP-RT-F	GTTTACCTGCAGCGAGGAAG
LP-RT-R	AGAAATGGCGAGAGCACTGT
LG1-RT-F	TTCAGACCAGACAACGGCTA
LG1-RT-R	GGCCAGCATTGTCACCATAG
FZP-RT-F	GCACCAACTTCGTCTACACC
FZP-RT-R	TGACCGTACGAGCCAATGT
Primers for ChIP-PCR
DEP1-ChIP-6F	CTAGCTCGATCCGCCTCGTA
DEP1-ChIP-6R	CTCCACACGCAGCACGCCAA
DEP1-ChIP-7F	ACAGCGTATCCAACGTAGGC
DEP1-ChIP-7R	TACGAGGCGGATCGAGCTAG
DEP1-ChIP-9F	CCCTTGCTGTTTCATTTCGT
DEP1-ChIP-9R	TGAGCTAAACTCCGGGAAGA
DEP1-ChIP-8F	TCTTCCCGGAGTTTAGCTCA
DEP1-ChIP-8R	GCCTACGTTGGATACGCTGT
DEP1-ChIP-11F	AGTACACCCATTTCAACGGG
DEP1-ChIP-11R	CGTGATACCGCGGCCGCGAC
DEP1-ChIP-10F	ACTGACGCGCGGGGCCGGCC
DEP1-ChIP-10R	ACGAAATGAAACAGCAAGGG
DEP1-ChIP-13F	GTCGTCGCAGTGCAATTTTA
DEP1-ChIP-13R	CCCGGGTAGTATGCGTAGTA
DEP1-ChIP-12F	TACTACGCATACTACCCGGG
DEP1-ChIP-12R	CCCGTTGAAATGGGTGTACT
DEP1-ChIP-15F	GTCTCTCAGTGAGCCGTTCC
DEP1-ChIP-15R	CAACGTTCGACTGTACCGTG
DEP1-ChIP-14F	CACGGTACAGTCGAACGTTG
DEP1-ChIP-14R	TAAAATTGCACTGCGACGAC
SRS3-Chip-4F	GCAGATCTGGGATCCTCCTC
SRS3-Chip-4R	GACGGCGTCCCCGGAGTC
SRS3-Chip-5F	AAACTGCCAAAAACCACCC
SRS3-Chip-5R	GAGGAGGATCCCAGATCTGC
SRS3-Chip-6F	TGTCAAACTGGGGCCTATCT
SRS3-Chip-6R	GGGTGGTTTTTGGCAGTTT
SRS3-Chip-7F	TTGTAACGAGTCAGGCCCAT
SRS3-Chip-7R	AGATAGGCCCCAGTTTGACA
SRS3-Chip-8F	GGTTGGAACAGAGGGAGTAGAA
SRS3-Chip-8R	ATGGGCCTGACTCGTTACAA
SRS3-Chip-9F	AAGACCGAGTGGAACTTTGG
SRS3-Chip-9R	TTCTACTCCCTCTGTTCCAACC
LP-Chip-1F	TGCCAAGCCTCCTCCTCCT
LP-Chip-1R	GAATGGATACCTTCAATCCG
LP-Chip-2F	GACCAAAATGCCCCTTCCTT
LP-Chip-2R	AGGAGGAGGAGGCTTGGCA
LP-Chip-3F	ACATCCGTGGTAATGCATGG
LP-Chip-3R	AAGGAAGGGGCATTTTGGTC
LP-Chip-4F	CATCATACATGCATGGGGAGC
LP-Chip-4R	CCATGCATTACCACGGATGT
LP-Chip-5F	CAACTGCTACATGACCTCCC
LP-Chip-5R	GCTCCCCATGCATGTATGATG
LP-Chip-6F	TCTCTACTCCCTCCATCTCGT
LP-Chip-6R	GGGAGGTCATGTAGCAGTTG
LP-Chip-7F	ACCCTAAACCATAAGCGTGC
LP-Chip-7R	ACGAGATGGAGGGAGTAGAGA
LP-Chip-8F	GGCACTTCTCCCTTGACTCT
LP-Chip-8R	GCACGCTTATGGTTTAGGGT
LP-Chip-9F	ATTATAGCTTAATCCCCAAAG
LP-Chip-9R	AGAGTCAAGGGAGAAGTGCC
LG1-Chip-1F	ATTGTACTTCCGGTGATAGCTT
LG1-Chip-1R	TGGAGCAGCGAGTCTTAGC
LG1-Chip-2F	ATGAGGCCCCAATAGCTTGT
LG1-Chip-2R	AAGCTATCACCGGAAGTACAAT
LG1-Chip-3F	CGCTTTGCATGAATGTTTGGG
LG1-Chip-3R	ACAAGCTATTGGGGCCTCAT
LG1-Chip-4F	CGCGCGAGTTAGGTCTTATG
LG1-Chip-4R	CCCAAACATTCATGCAAAGCG
LG1-Chip-5F	TTAATCCGTTTGCTCGCTGG
LG1-Chip-5R	CATAAGACCTAACTCGCGCG
LG1-Chip-6F	GACTGAGCGAGCGAGAGAG
LG1-Chip-6R	CCAGCGAGCAAACGGATTAA
LG1-Chip-7F	CCAAACCTCATCCCTACCGT
LG1-Chip-7R	CTCTCTCGCTCGCTCAGTC
FZP-Chip-1F	GGTCTAGCTAACACAAGTGCAG
FZP-Chip-1R	CTGCCTCGAGTGTTCATGAC
FZP-Chip-2F	GCATACATGTGTGGTAGAGAGC
FZP-Chip-2R	CTGCACTTGTGTTAGCTAGACC
FZP-Chip-3F	CAGTGGCAGGCATCTTTTCA
FZP-Chip-3R	GCTCTCTACCACACATGTATGC
FZP-Chip-4F	CGCAAGCAAGCACATGGATA
FZP-Chip-4R	TGAAAAGATGCCTGCCACTG
FZP-Chip-5F	ACTGGACCCTCACCTCATGT
FZP-Chip-5R	TATCCATGTGCTTGCTTGCG
FZP-Chip-6F	TTTGAACCTAACACCGGCAC
FZP-Chip-6R	ACATGAGGTGAGGGTCCAGT
FZP-Chip-7F	ACAGTCGGTCGAGTTGATGT
FZP-Chip-7R	GTGCCGGTGTTAGGTTCAAA
Primers for constructs in yeast two hybrid assays
GS2-BD-F	ATGGCCATGGAGGCCGAATTCATGACGATGCCGTATGCCTCCCT
GS2-BD-R	CCGCTGCAGGTCGACGGATCCTCAAGATCTTGTGCCATAAGCAGT
IPA1-AD-F	GCCATGGAGGCCAGTGAATTCATGGAGATGGCCAGTGGAGGA
IPA1-AD-R	CAGCTCGAGCTCGATGGATCCCTACAGAGACCAATCCATCGT
Primers for constructs in yeast one hybrid assays
GS2-pBb42AD-F	TATGCCTCTCCCGAATTCATGACGATGCCGTATGCCTC
GS2-pBb42AD-R	CTCGAGTCGGCCGAATTCTCAGTCACCATTAGTTGATC
IPA1-pBb42AD-F	TATGCCTCTCCCGAATTCATGGAGATGGCCAGTGGAGGA
IPA1-pBb42AD-R	CTCGAGTCGGCCGAATTCCTACAGAGACCAATCCATCGT
DEP1-pLaczu-F	CCCGGGGATCTGTCGACGTCTCTCAGTGAGCCGTTCC
DEP1-pLaczu-R	GCACATGCCTCGAGGTCCTCCACACGCAGCACGCCAA
SRS3-pLaczu-F	CCCGGGGATCTGTCGACAAGACCGAGTGGAACTTTGG
SRS3-pLaczu-R	GCACATGCCTCGAGGTCCGACATCACGAGAGCACATT
LP-pLaczu-F	CCCGGGGATCTGTCGACGAATGTATCGATAATGCCTCGT
LP-pLaczu-R	GCACATGCCTCGAGGTCTTTGGTCCCTAGACAATTTTC
LG1-pLaczu-F	CCCGGGGATCTGTCGACCCAAACCTCATCCCTACCGT
LG1-pLaczu-R	GCACATGCCTCGAGGTCTGGAGCAGCGAGTCTTAGC
FZP-pLaczu-F	CCCGGGGATCTGTCGACACAGTCGGTCGAGTTGATGT
FZP-pLaczu-R	GCACATGCCTCGAGGTCCTGCCTCGAGTGTTCATGAC
Primers for constructs in BiFC assays
GS2-BIFC-F	GGCGCGCCACTAGTGGATCCATGGCGATGCCGTATGCCTC
GS2-BIFC-R	ACAGTACTATCGATGGATCCGTCACCATTAGTTGATCGAGA
IPA1-BIFC-F	GGCGCGCCACTAGTGGATCCATGGAGATGGCCAGTGGAGGA
IPA1-BIFC-R	ACAGTACTATCGATGGATCCCAGAGACCAATCCATCGTGTT
Primers for constructs in Co-IP assays
GS2-HA-F	CTTCTGCAGGAGCTCGATGGCGATGCCGTATGCCTC
GS2-HA-R	GCTCGCTCATGGATCCGTCACCATTAGTTGATCGAGA
IPA1-Flag-F	TGTTACTTCTGCAGGAGCTCATGGAGATGGCCAGTGGAGGA
IPA1-Flag-R	CTCACCATGGATCCGGTACCCAGAGACCAATCCATCGTGTT
Primers for constructs in pull-down assays
GS2-GST-F	TGGATCCCCGGAATTCATGGCGATGCCGTATGCCTC
GS2-GST-R	GATGCGGCCGCTCGAGGTCACCATTAGTTGATCGAGA
IPA1-His-F	TCGCGGATCCGAATTCATGGAGATGGCCAGTGGAGGA
IPA1-His-R	GGTGGTGGTGCTCGAGCAGAGACCAATCCATCGTGTT
Primers for constructs in LUC assays
None-GS2-F	TAGAACTAGTGGATCCATGGCGATGCCGTATGCCTC
None-GS2-R	GCTTGATATCGAATTCTCAGTCACCATTAGTTGATC
None-IPA1-F	TAGAACTAGTGGATCCATGGAGATGGCCAGTGGAGGA
None-IPA1-R	GCTTGATATCGAATTCCTACAGAGACCAATCCATCGT
190-LUC-DEP1-F	GGCCAGTGCCAAGCTTGTCTCTCAGTGAGCCGTTCC
190-LUC-DEP1-R	AGGGTCTTGCAGATCTCTCCACACGCAGCACGCCAA
190-LUC-SRS3-F	GGCCAGTGCCAAGCTTAAGACCGAGTGGAACTTTGG
190-LUC-SRS3-R	AGGGTCTTGCAGATCTGACGGCGTCCCCGGAGTC
190-LUC-LP-F	GGCCAGTGCCAAGCTTGAATGTATCGATAATGCCTCGT
190-LUC-LP-R	AGGGTCTTGCAGATCTTTTGGTCCCTAGACAATTTTC
190-LUC-LG1-F	GGCCAGTGCCAAGCTTCCAAACCTCATCCCTACCGT
190-LUC-LG1-R	AGGGTCTTGCAGATCTTGGAGCAGCGAGTCTTAGC
190-LUC-FZP-F	GGCCAGTGCCAAGCTTACAGTCGGTCGAGTTGATGT
190-LUC-FZP-R	AGGGTCTTGCAGATCTCTGCCTCGAGTGTTCATGAC
Primers for biotin labeling
GS2-EMSA-F	CCTGTCAAAGCCGGCCATCGCTGCCGGCTG
GS2-EMSA-R	CAGCCGGCAGCGATGGCCGGCTTTGACAGG
U6	AGGGGCCATGCTAATCTTCTC
anti-miR396	AAGTTCAAGAAAGCTGTGGAA

## Sheet: Table S2
Table S2. The result of the interaction proteins with GS2
Gene id	Gene name	Description
LOC_Os02g16940		OsSub13-Putative Subtilisin homologue, expressed
LOC_Os04g40090		zinc finger, ZZ type family protein, expressed
LOC_Os05g47890	OsRACK1B	receptor for activated C kinase 1
LOC_Os03g47740	OsBIHD1	benzothiadiazole-induced homeodomain protein 1
LOC_Os01g49290	OsRACK1A	receptor for activated C kinase 1
LOC_Os08g39890	IPA1	squamosa promoter binding protein-like 14

## Sheet: Table S3
Table S3. The result of DAP-Seq of GS2
Gene id	Peak Score	venn	Detailed Annotation	Description
LOC_Os10g05550	284.5	1&2	Intergenic	expressed protein
LOC_Os09g08890	239.5	1&2	-exon (LOC_Os09g08890.1, exon 1 of 5)	mitochondrial 60S ribosomal protein L5, putative, expressed
LOC_Os04g55310	179.5	1&2	Intergenic	retrotransposon protein, putative, Ty3-gypsy subclass
LOC_Os02g06570	107.5	1&2	-exon (LOC_Os02g06570.2, exon 2 of 2)	CAMK_KIN1/SNF1/Nim1_like.13 - CAMK includes calcium/calmodulin depedent protein kinases, expressed
LOC_Os12g19180	101.5	1&2	-intron (LOC_Os12g19180.1, intron 1 of 6)	ATP binding protein, putative, expressed
LOC_Os03g04750	89.5	1&2	-exon (LOC_Os03g04740.1, exon 4 of 4)	60S ribosomal protein L21-2, putative, expressed
LOC_Os05g03480	79.5	1&2	-exon (LOC_Os05g03480.2, exon 10 of 14)	acyl-coenzyme A dehydrogenase, mitochondrial precursor, putative, expressed
LOC_Os04g28010	77.5	1&2	-intron (LOC_Os04g28010.2, intron 5 of 6)	expressed protein
LOC_Os08g21350	75	1&2	-exon (LOC_Os08g21350.1, exon 6 of 8)	cig3, putative, expressed
LOC_Os07g13930	74	1&2	promoter-TSS (LOC_Os07g13930.1)	OsFBX231 - F-box domain containing protein, expressed
LOC_Os08g44760	74	1&2	#NAME?	domain of unknown function DUF966 domain containing protein, expressed
LOC_Os02g50560	72	1&2	-intron (LOC_Os02g50560.1, intron 3 of 15)	DSHCT domain containing protein, expressed
LOC_Os12g41870	71.5	1&2	Intergenic	transposon protein, putative, unclassified, expressed
LOC_Os03g01720	71.5	1&2	-exon (LOC_Os03g01720.1, exon 5 of 12)	protein binding protein, putative, expressed
LOC_Os05g03190	70	1&2	-exon (LOC_Os05g03190.1, exon 4 of 6)	IQ calmodulin-binding motif domain containing protein, expressed
LOC_Os10g40780	70	1&2	-exon (LOC_Os10g40780.3, exon 2 of 48)	CCR4-Not complex component, Not1domain containing protein, expressed
LOC_Os01g09500	69.5	1&2	Intergenic	expressed protein
LOC_Os02g53060	69	1&2	-exon (LOC_Os02g53070.1, exon 5 of 5)	peptidase, T1 family, putative, expressed
LOC_Os08g38720	68.5	1&2	-exon (LOC_Os08g38720.1, exon 4 of 7)	cytochrome c oxidase assembly protein COX15, putative, expressed
LOC_Os08g06280	68	1&2	-exon (LOC_Os08g06280.3, exon 5 of 5)	LSD1 zinc finger domain containing protein, expressed
LOC_Os01g56969	67.6667	1&2	-exon (LOC_Os01g56940.1, exon 11 of 14)	homeobox-leucine zipper protein ATHB-54, putative, expressed
LOC_Os01g03730	67	1&2	-exon (LOC_Os01g03740.1, exon 8 of 9)	nuclease PA3, putative, expressed
LOC_Os06g11320	67	1&2	-intron (LOC_Os06g11320.2, intron 3 of 8)	peptidyl-prolyl cis-trans isomerase CYP40, putative, expressed
LOC_Os04g22110	66.6667	1&2	-intron (LOC_Os04g22110.1, intron 9 of 10)	retrotransposon protein, putative, unclassified, expressed
LOC_Os01g02690	66.5	1&2	-intron (LOC_Os01g02690.1, intron 1 of 2)	resistance-related receptor-like kinase, putative, expressed
LOC_Os06g41680	66.5	1&2	-exon (LOC_Os06g41690.1, exon 10 of 11)	expressed protein
LOC_Os01g19190	65.5	1&2	Intergenic	retrotransposon protein, putative, unclassified, expressed
LOC_Os01g06920	65	1&2	-exon (LOC_Os01g06920.1, exon 1 of 1)	resistance protein SlVe1 precursor, putative, expressed
LOC_Os08g05680	65	1&2	Intergenic	expressed protein
LOC_Os02g40030	64.5	1&2	-intron (LOC_Os02g40030.1, intron 4 of 9)	transporter family protein, putative, expressed
LOC_Os09g32330	64	1&2	Intergenic	expressed protein
LOC_Os12g06550	63.5	1&2	#NAME?	expressed protein
LOC_Os06g03800	63.5	1&2	-intron (LOC_Os06g03800.2, intron 1 of 7)	pollen ankyrin, putative, expressed
LOC_Os06g15560	63	1&2	-exon (LOC_Os06g15570.1, exon 2 of 2)	expressed protein
LOC_Os02g37109	62.5	1&2	-exon (LOC_Os02g37120.1, exon 4 of 5)	vegetative cell wall protein gp1 precursor, putative, expressed
LOC_Os07g47330	62.5	1&2	#NAME?	AP2 domain containing protein, expressed
LOC_Os04g38480	62	1&2	-intron (LOC_Os04g38480.1, intron 1 of 10)	BRASSINOSTEROID INSENSITIVE 1-associated receptor kinase 1 precursor, putative, expressed
LOC_Os11g45940	62	1&2	-exon (LOC_Os11g45930.1, exon 2 of 2)	expressed protein
LOC_Os08g01120	62	1&2	#NAME?	sulfate transporter, putative, expressed
LOC_Os12g34690	61.5	1&2	-intron (LOC_Os12g34690.1, intron 1 of 1)	expressed protein
LOC_Os07g32530	61.5	1&2	-intron (LOC_Os07g32530.1, intron 9 of 9)	potassium transporter, putative, expressed
LOC_Os06g47580	61	1&2	-intron (LOC_Os06g47580.3, intron 5 of 20)	REV1, putative, expressed
LOC_Os11g16600	61	1&2	-exon (LOC_Os11g16600.1, exon 3 of 3)	hypothetical protein
LOC_Os06g28060	61	1&2	-exon (LOC_Os06g28060.2, exon 3 of 21)	ATP-binding region, ATPase-like domain containing protein, expressed
LOC_Os01g17396	61	1&2	-exon (LOC_Os01g17396.2, exon 2 of 6)	expressed protein
LOC_Os10g38450	61	1&2	-exon (LOC_Os10g38450.1, exon 2 of 2)	receptor-like protein kinase 2 precursor, putative, expressed
LOC_Os04g41950	60.5	1&2	-exon (LOC_Os04g41950.1, exon 9 of 15)	calcium-binding mitochondrial protein anon-60Da, putative, expressed
LOC_Os07g26430	60.5	1&2	-exon (LOC_Os07g26430.1, exon 1 of 6)	resistance protein, putative, expressed
LOC_Os07g10110	60.5	1&2	-exon (LOC_Os07g10110.1, exon 3 of 7)	expressed protein
LOC_Os10g07530	60	1&2	Intergenic	transposon protein, putative, CACTA, En/Spm sub-class, expressed
LOC_Os06g44940	60	1&2	Intergenic	retrotransposon protein, putative, unclassified, expressed
LOC_Os07g26930	60	1&2	-intron (LOC_Os07g26930.2, intron 4 of 5)	expressed protein
LOC_Os06g12780	59.5	1&2	-exon (LOC_Os06g12780.1, exon 4 of 9)	OsDegp10 - Putative Deg protease homologue, expressed
LOC_Os05g44350	59	1&2	-intron (LOC_Os05g44350.1, intron 5 of 6)	conserved uncharacterized protein, putative, expressed
LOC_Os06g11420	59	1&2	Intergenic	SKIP/SNW domain containing protein, expressed
LOC_Os02g50910	59	1&2	-exon (LOC_Os02g50910.1, exon 8 of 9)	expressed protein
LOC_Os06g03640	59	1&2	Intergenic	BAG domain containing protein, expressed
LOC_Os11g08270	59	1&2	-exon (LOC_Os11g08270.1, exon 2 of 2)	DEFL32 - Defensin and Defensin-like DEFL family, expressed
LOC_Os01g32870	58.5	1&2	-intron (LOC_Os01g32870.1, intron 2 of 11)	heat shock protein DnaJ, putative, expressed
LOC_Os03g50440	58.5	1&2	Intergenic	ubiquitin-conjugating enzyme, putative, expressed
LOC_Os10g03900	58.5	1&2	-exon (LOC_Os10g03910.1, exon 5 of 5)	expressed protein
LOC_Os03g44200	58.5	1&2	-intron (LOC_Os03g44200.1, intron 4 of 10)	beclin-1, putative, expressed
LOC_Os02g36570	58	1&2	-intron (LOC_Os02g36570.1, intron 17 of 19)	ABC1 family domain containing protein, putative, expressed
LOC_Os12g06200	58	1&2	-exon (LOC_Os12g06200.2, exon 2 of 13)	E2F family transcription factor protein, putative, expressed
LOC_Os06g19380	57.5	1&2	#NAME?	expressed protein
LOC_Os11g20370	57.5	1&2	-exon (LOC_Os11g20360.1, exon 6 of 6)	expressed protein
LOC_Os12g16340	57	1&2	-intron (LOC_Os12g16340.1, intron 4 of 7)	retrotransposon protein, putative, unclassified, expressed
LOC_Os12g40060	57	1&2	#NAME?	retrotransposon protein, putative, unclassified, expressed
LOC_Os07g35290	57	1&2	-intron (LOC_Os07g35290.1, intron 1 of 6)	TKL_IRAK_DUF26-lc.10 - DUF26 kinases have homology to DUF26 containing loci, expressed
LOC_Os05g28150	57	1&2	#NAME?	lipase, putative, expressed
LOC_Os09g01140	56.5	1&2	-intron (LOC_Os09g01140.1, intron 1 of 8)	expressed protein
LOC_Os07g41230	56.5	1&2	Intergenic	esterase, putative, expressed
LOC_Os05g26049	56.5	1&2	promoter-TSS (LOC_Os05g26049.1)	expressed protein
LOC_Os03g62330	56.5	1&2	-exon (LOC_Os03g62340.1, exon 9 of 9)	expressed protein
LOC_Os04g37550	56.5	1&2	-exon (LOC_Os04g37540.1, exon 4 of 4)	aspartic proteinase nepenthesin-2 precursor, putative, expressed
LOC_Os01g03510	56.5	1&2	-intron (LOC_Os01g03510.1, intron 3 of 5)	WD domain, G-beta repeat domain containing protein, expressed
LOC_Os02g46140	56	1&2	#NAME?	OsFBX59 - F-box domain containing protein, expressed
LOC_Os01g14840	56	1&2	-intron (LOC_Os01g14840.1, intron 2 of 5)	ZOS1-06 - C2H2 zinc finger protein, expressed
LOC_Os06g15400	56	1&2	promoter-TSS (LOC_Os06g15400.1)	expressed protein
LOC_Os11g07830	56	1&2	Intergenic	dirigent, putative, expressed
LOC_Os12g41870	55.5	1&2	#NAME?	transposon protein, putative, unclassified, expressed
LOC_Os09g36490	55.5	1&2	-intron (LOC_Os09g36480.1, intron 6 of 11)	expressed protein
LOC_Os10g28610	55.5	1&2	-exon (LOC_Os10g28610.1, exon 2 of 4)	KIP1, putative, expressed
LOC_Os05g50930	55.5	1&2	-exon (LOC_Os05g50920.1, exon 5 of 6)	RNA polymerase sigma factor, putative, expressed
LOC_Os07g10920	55.5	1&2	#NAME?	expressed protein
LOC_Os06g34350	55.5	1&2	#NAME?	expressed protein
LOC_Os06g02019	55.5	1&2	Intergenic	cytochrome P450, putative, expressed
LOC_Os04g15580	55.5	1&2	-exon (LOC_Os04g15580.1, exon 5 of 7)	serine/threonine-protein kinase receptor precursor, putative, expressed
LOC_Os04g50740	55	1&2	-exon (LOC_Os04g50730.1, exon 4 of 6)	ara54-like RING finger protein, putative, expressed
LOC_Os10g01290	55	1&2	Intergenic	PHLOEM 2-LIKE A10, putative, expressed
LOC_Os04g26870	55	1&2	promoter-TSS (LOC_Os04g26870.1)	oxidoreductase, aldo/keto reductase family protein, putative, expressed
LOC_Os11g24610	55	1&2	-exon (LOC_Os11g24610.1, exon 2 of 2)	60S ribosomal protein L38, putative, expressed
LOC_Os02g31080	55	1&2	-intron (LOC_Os02g31080.1, intron 1 of 10)	hydroxyproline-rich glycoprotein family protein, putative, expressed
LOC_Os06g03910	55	1&2	-exon (LOC_Os06g03910.1, exon 5 of 6)	hydrolase, NUDIX family, domain containing protein, expressed
LOC_Os10g35370	54.5	1&2	-exon (LOC_Os10g35370.2, exon 2 of 3)	oxidoreductase, short chain dehydrogenase/reductase family domain containing family, expressed
LOC_Os07g33680	54.5	1&2	-exon (LOC_Os07g33690.1, exon 3 of 4)	succinate dehydrogenase subunit 3, putative, expressed
LOC_Os12g37490	54.5	1&2	Intergenic	acetyltransferase, GNAT family, putative, expressed
LOC_Os07g38080	54.5	1&2	-exon (LOC_Os07g38080.1, exon 4 of 5)	homeodomain-like, putative, expressed
LOC_Os03g46560	54	1&2	-exon (LOC_Os03g46550.1, exon 2 of 2)	RPD1, putative, expressed
LOC_Os01g27640	54	1&2	Intergenic	retrotransposon protein, putative, unclassified, expressed
LOC_Os03g44900	54	1&2	-intron (LOC_Os03g44900.2, intron 14 of 14)	CCR4-NOT transcription factor, putative, expressed
LOC_Os04g04330	54	1&2	#NAME?	receptor-like protein kinase 2 precursor, putative, expressed
LOC_Os01g70930	54	1&2	promoter-TSS (LOC_Os01g70930.1)	leucoanthocyanidin dioxygenase, putative, expressed
LOC_Os05g14360	53.5	1&2	-exon (LOC_Os05g14360.1, exon 1 of 1)	expressed protein
LOC_Os01g58690	53.5	1&2	-exon (LOC_Os01g58680.1, exon 12 of 12)	endonuclease/exonuclease/phosphatase family domain containing protein, expressed
LOC_Os07g09680	53.5	1&2	-exon (LOC_Os07g09680.2, exon 7 of 7)	ras-related protein, putative, expressed
LOC_Os01g08140	53.5	1&2	Intergenic	phototropic-responsive NPH3 family protein, putative, expressed
LOC_Os08g24420	53.5	1&2	-exon (LOC_Os08g24420.1, exon 3 of 4)	SWP, putative, expressed
LOC_Os11g07840	53.5	1&2	-exon (LOC_Os11g07850.1, exon 9 of 11)	expressed protein
LOC_Os04g26870	53	1&2	Intergenic	oxidoreductase, aldo/keto reductase family protein, putative, expressed
LOC_Os05g50410	53	1&2	-intron (LOC_Os05g50410.1, intron 6 of 19)	Rad21 / Rec8 like protein, putative, expressed
LOC_Os01g38610	53	1&2	Intergenic	helix-loop-helix DNA-binding domain containing protein, expressed
LOC_Os06g51150	53	1&2	-exon (LOC_Os06g51150.2, exon 4 of 7)	catalase isozyme B, putative, expressed
LOC_Os12g42190	53	1&2	Intergenic	transposon protein, putative, unclassified, expressed
LOC_Os02g51300	53	1&2	-intron (LOC_Os02g51300.1, intron 2 of 7)	AP2 domain containing protein, expressed
LOC_Os11g29730	52.5	1&2	promoter-TSS (LOC_Os11g29730.1)	retrotransposon protein, putative, unclassified
LOC_Os02g21230	52	1&2	#NAME?	F-box domain containing protein, expressed
LOC_Os07g33780	52	1&2	Intergenic	pleiotropic drug resistance protein 5, putative, expressed
LOC_Os03g51390	52	1&2	-exon (LOC_Os03g51380.1, exon 2 of 2)	expressed protein
LOC_Os06g04200	52	1&2	-exon (LOC_Os06g04200.1, exon 6 of 14)	starch synthase, putative, expressed
LOC_Os01g72090	52	1&2	promoter-TSS (LOC_Os01g72090.1)	phycoerythrobilin ferredoxin oxidoreductase, putative, expressed
LOC_Os07g27330	52	1&2	promoter-TSS (LOC_Os07g27330.1)	no apical meristem protein, expressed
LOC_Os04g56995	52	1&2	promoter-TSS (LOC_Os04g56995.1)	expressed protein
LOC_Os12g13950	52	1&2	-intron (LOC_Os12g13950.1, intron 2 of 15)	POLA2 - Putative DNA polymerase alpha complex subunit, expressed
LOC_Os01g53750	52	1&2	-exon (LOC_Os01g53750.1, exon 2 of 3)	glucan endo-1,3-beta-glucosidase precursor, putative, expressed
LOC_Os08g01710	52	1&2	-exon (LOC_Os08g01710.1, exon 4 of 6)	GLTP domain containing protein, putative, expressed
LOC_Os03g39010	51.6667	1&2	-exon (LOC_Os03g39020.1, exon 12 of 15)	possible lysine decarboxylase domain containing protein, expressed
LOC_Os11g17610	51.5	1&2	-intron (LOC_Os11g17600.3, intron 25 of 25)	expressed protein
LOC_Os11g41180	51.5	1&2	Intergenic	expressed protein
LOC_Os04g53720	51.5	1&2	-exon (LOC_Os04g53720.1, exon 2 of 12)	SNF2 family N-terminal domain containing protein, expressed
LOC_Os01g43700	51.5	1&2	-exon (LOC_Os01g43700.1, exon 3 of 5)	cytochrome P450 72A1, putative, expressed
LOC_Os02g05120	51.5	1&2	Intergenic	expressed protein
LOC_Os12g33320	51.5	1&2	-intron (LOC_Os12g33320.1, intron 4 of 10)	retrotransposon protein, putative, unclassified, expressed
LOC_Os10g22510	51	1&2	-exon (LOC_Os10g22510.1, exon 2 of 2)	MLA1, putative, expressed
LOC_Os04g58410	51	1&2	#NAME?	smr domain containing protein, expressed
LOC_Os12g29280	51	1&2	promoter-TSS (LOC_Os12g29280.1)	disease resistance protein RGA3, putative, expressed
LOC_Os03g09270	51	1&2	#NAME?	ubiquitin carboxyl-terminal hydrolase 26, putative, expressed
LOC_Os02g21330	51	1&2	#NAME?	expressed protein
LOC_Os04g40070	51	1&2	-exon (LOC_Os04g40070.1, exon 2 of 8)	GRAM and C2 domains containing protein, putative, expressed
LOC_Os11g05530	51	1&2	Intergenic	expressed protein
LOC_Os12g40279	51	1&2	-intron (LOC_Os12g40279.1, intron 16 of 48)	protein kinase domain containing protein, expressed
LOC_Os09g38410	51	1&2	-intron (LOC_Os09g38410.2, intron 1 of 4)	sialin, putative, expressed
LOC_Os11g45160	51	1&2	Intergenic	disease resistance protein, putative, expressed
LOC_Os02g37830	51	1&2	#NAME?	protein kinase domain containing protein, expressed
LOC_Os03g46290	50.5	1&2	-intron (LOC_Os03g46290.1, intron 1 of 2)	expressed protein
LOC_Os06g11990	50.5	1&2	Intergenic	expressed protein
LOC_Os03g47760	50.5	1&2	-intron (LOC_Os03g47760.1, intron 8 of 12)	SAB, putative, expressed
LOC_Os10g11090	50.5	1&2	promoter-TSS (LOC_Os10g11090.1)	retrotransposon protein, putative, unclassified, expressed
LOC_Os03g08790	50.5	1&2	Intergenic	aspartic proteinase nepenthesin precursor, putative, expressed
LOC_Os04g44700	50.5	1&2	-intron (LOC_Os04g44700.2, intron 1 of 4)	WD-40 repeat family protein, putative, expressed
LOC_Os04g19460	50.5	1&2	promoter-TSS (LOC_Os04g19460.1)	hypothetical protein
LOC_Os10g41220	50.5	1&2	-exon (LOC_Os10g41220.1, exon 8 of 10)	protein kinase family protein, putative, expressed
LOC_Os07g01540	50.5	1&2	-intron (LOC_Os07g01540.1, intron 2 of 15)	Ser/Thr protein phosphatase family protein, putative, expressed
LOC_Os03g05334	50.5	1&2	-intron (LOC_Os03g05330.1, intron 23 of 29)	expressed protein
LOC_Os07g17470	50.5	1&2	Intergenic	hypothetical protein
LOC_Os03g49620	50.5	1&2	-intron (LOC_Os03g49620.3, intron 7 of 10)	BRASSINOSTEROID INSENSITIVE 1-associated receptor kinase 1 precursor, putative, expressed
LOC_Os10g32580	50.5	1&2	Intergenic	GDSL-like lipase/acylhydrolase, putative, expressed
LOC_Os09g35980	50.5	1&2	promoter-TSS (LOC_Os09g35980.1)	expressed protein
LOC_Os09g23460	50	1&2	Intergenic	expressed protein
LOC_Os03g15640	50	1&2	#NAME?	expressed protein
LOC_Os11g10620	50	1&2	promoter-TSS (LOC_Os11g10620.1)	NBS-LRR disease resistance protein, putative, expressed
LOC_Os08g43290	50	1&2	-intron (LOC_Os08g43300.1, intron 10 of 10)	LTPL44 - Protease inhibitor/seed storage/LTP family protein precursor, expressed
LOC_Os03g58400	50	1&2	Intergenic	C-5 cytosine-specific DNA methylase, putative, expressed
LOC_Os02g50372	50	1&2	-exon (LOC_Os02g50370.1, exon 10 of 12)	expressed protein
LOC_Os01g62790	50	1&2	-intron (LOC_Os01g62790.1, intron 2 of 7)	expressed protein
LOC_Os04g50660	50	1&2	-exon (LOC_Os04g50660.1, exon 5 of 14)	WD domain, G-beta repeat domain containing protein, expressed
LOC_Os11g14050	50	1&2	-intron (LOC_Os11g14050.2, intron 10 of 18)	leucine-rich repeat family protein, putative, expressed
LOC_Os04g45010	50	1&2	-intron (LOC_Os04g45010.1, intron 3 of 4)	OsPLIM2b - LIM domain protein, putative actin-binding protein and transcription factor, expressed
LOC_Os05g37820	50	1&2	-intron (LOC_Os05g37820.1, intron 5 of 7)	transporter, major facilitator family, putative, expressed
LOC_Os06g06680	49.6667	1&2	-exon (LOC_Os06g06670.1, exon 3 of 3)	expressed protein
LOC_Os06g40720	49.5	1&2	#NAME?	EF hand family protein, putative, expressed
LOC_Os06g01730	49.5	1&2	-exon (LOC_Os06g01720.1, exon 3 of 3)	DNA ligase I, putative, expressed
LOC_Os07g03270	49.5	1&2	#NAME?	heat shock protein DnaJ, putative, expressed
LOC_Os11g06230	49.5	1&2	-intron (LOC_Os11g06230.1, intron 1 of 1)	expressed protein
LOC_Os05g01790	49.5	1&2	-exon (LOC_Os05g01780.2, exon 7 of 8)	expressed protein
LOC_Os11g41630	49.5	1&2	#NAME?	transposon protein, putative, CACTA, En/Spm sub-class, expressed
LOC_Os03g23950	49.5	1&2	-intron (LOC_Os03g23950.1, intron 4 of 14)	adapitin protein, putative, expressed
LOC_Os04g21150	49.5	1&2	-exon (LOC_Os04g21160.1, exon 9 of 10)	retrotransposon protein, putative, Ty3-gypsy subclass
LOC_Os08g05360	49.5	1&2	Intergenic	transposon protein, putative, unclassified, expressed
LOC_Os06g18850	49	1&2	-exon (LOC_Os06g18850.1, exon 1 of 4)	cadmium tolerance factor, putative, expressed
LOC_Os03g44950	49	1&2	promoter-TSS (LOC_Os03g44950.1)	LTPL91 - Protease inhibitor/seed storage/LTP family protein precursor, expressed
LOC_Os08g37950	49	1&2	-intron (LOC_Os08g37950.1, intron 7 of 16)	copper-transporting ATPase PAA1, putative, expressed
LOC_Os10g41060	49	1&2	-exon (LOC_Os10g41060.1, exon 5 of 6)	expressed protein
LOC_Os02g03840	49	1&2	-exon (LOC_Os02g03840.2, exon 2 of 8)	expressed protein
LOC_Os06g45930	49	1&2	Intergenic	expressed protein
LOC_Os05g48110	49	1&2	Intergenic	transposon protein, putative, CACTA, En/Spm sub-class, expressed
LOC_Os10g31680	49	1&2	Intergenic	glycine-rich cell wall structural protein 2 precursor, putative, expressed
LOC_Os05g02020	48.5	1&2	-intron (LOC_Os05g02020.1, intron 5 of 5)	protein kinase APK1A, chloroplast precursor, putative, expressed
LOC_Os05g30790	48.5	1&2	-exon (LOC_Os05g30790.1, exon 8 of 13)	CW-type Zinc Finger, putative, expressed
LOC_Os02g46030	48.5	1&2	-intron (LOC_Os02g46030.1, intron 5 of 5)	MYB family transcription factor, putative, expressed
LOC_Os01g06660	48.5	1&2	-exon (LOC_Os01g06660.1, exon 3 of 6)	thiamine pyrophosphate enzyme, C-terminal TPP binding domain containing protein, expressed
LOC_Os01g55390	48.5	1&2	-exon (LOC_Os01g55390.1, exon 1 of 1)	retrotransposon protein, putative, unclassified, expressed
LOC_Os07g44050	48.5	1&2	-exon (LOC_Os07g44060.1, exon 6 of 7)	expressed protein
LOC_Os09g32140	48.5	1&2	-intron (LOC_Os09g32150.1, intron 2 of 2)	expressed protein
LOC_Os06g50910	48.5	1&2	-exon (LOC_Os06g50910.2, exon 8 of 17)	Phosphatidylinositol kinase and FAT containing domain protein, putative, expressed
LOC_Os03g15120	48.5	1&2	-intron (LOC_Os03g15120.1, intron 11 of 16)	imidazole glycerol phosphate synthase hisHF, chloroplast precursor, putative, expressed
LOC_Os05g05940	48.5	1&2	-exon (LOC_Os05g05950.1, exon 2 of 2)	stress-related protein, putative, expressed
LOC_Os10g35280	48.5	1&2	-exon (LOC_Os10g35280.1, exon 5 of 12)	nucleolar complex protein 2, putative, expressed
LOC_Os01g02070	48.5	1&2	Intergenic	invertase/pectin methylesterase inhibitor family protein, putative, expressed
LOC_Os03g44260	48	1&2	Intergenic	expressed protein
LOC_Os04g49520	48	1&2	#NAME?	pentatricopeptide repeat protein PPR868-14, putative, expressed
LOC_Os06g46690	48	1&2	promoter-TSS (LOC_Os06g46690.1)	exostosin family protein, putative, expressed
LOC_Os09g35990	48	1&2	-intron (LOC_Os09g35990.1, intron 1 of 3)	expressed protein
LOC_Os11g43650	48	1&2	Intergenic	ompA/MotB, putative, expressed
LOC_Os08g06390	48	1&2	#NAME?	expressed protein
LOC_Os02g09830	48	1&2	#NAME?	bZIP transcription factor domain containing protein, expressed
LOC_Os12g06970	48	1&2	-exon (LOC_Os12g06980.1, exon 12 of 15)	ECAGL3 - ECA1 gametogenesis related family protein precursor, putative, expressed
LOC_Os10g20160	47.5	1&2	promoter-TSS (LOC_Os10g20160.1)	serine/threonine-protein kinase receptor precursor, putative, expressed
LOC_Os02g17400	47.5	1&2	#NAME?	leucine rich repeat protein, putative, expressed
LOC_Os01g02700	47.5	1&2	promoter-TSS (LOC_Os01g02710.1)	protein kinase domain containing protein, expressed
LOC_Os03g64400	47.5	1&2	-exon (LOC_Os03g64400.3, exon 4 of 10)	oxidoreductase/ transition metal ion binding protein, putative, expressed
LOC_Os03g41600	47.5	1&2	Intergenic	DUF260 domain containing protein, putative, expressed
LOC_Os06g10870	47.5	1&2	promoter-TSS (LOC_Os06g10870.1)	retrotransposon protein, putative, unclassified, expressed
LOC_Os12g42960	47.5	1&2	-exon (LOC_Os12g42960.1, exon 2 of 3)	expressed protein
LOC_Os12g06490	47.5	1&2	-exon (LOC_Os12g06490.2, exon 5 of 6)	STE_PAK_Ste20_Slob_Wnk.6 - STE kinases include homologs to sterile 7, expressed
LOC_Os03g16369	47.5	1&2	-exon (LOC_Os03g16369.2, exon 12 of 13)	retrotransposon protein, putative, unclassified, expressed
LOC_Os03g08834	47.5	1&2	-exon (LOC_Os03g08830.1, exon 14 of 19)	expressed protein
LOC_Os06g30040	47.5	1&2	Intergenic	retrotransposon protein, putative, Ty3-gypsy subclass, expressed
LOC_Os01g49020	47.5	1&2	-exon (LOC_Os01g49010.2, exon 12 of 16)	expressed protein
LOC_Os08g09240	47.5	1&2	Intergenic	autophagy-related protein, putative, expressed
LOC_Os10g09850	47.5	1&2	-exon (LOC_Os10g09850.1, exon 3 of 6)	EF hand family protein, putative, expressed
LOC_Os05g08790	47	1&2	-exon (LOC_Os05g08790.1, exon 2 of 3)	MAR-binding filament-like protein 1, putative, expressed
LOC_Os01g73990	47	1&2	#NAME?	cytochrome b5-like Heme/Steroid binding domain containing protein, expressed
LOC_Os02g38160	47	1&2	Intergenic	glycosyl transferase family 17 protein, putative, expressed
LOC_Os09g38130	47	1&2	-exon (LOC_Os09g38130.1, exon 7 of 11)	auxin efflux carrier component, putative, expressed
LOC_Os06g30850	47	1&2	Intergenic	expressed protein
LOC_Os01g42710	47	1&2	-exon (LOC_Os01g42710.1, exon 1 of 4)	retrotransposon protein, putative, unclassified, expressed
LOC_Os06g43620	47	1&2	-exon (LOC_Os06g43630.1, exon 11 of 13)	haemolysin-III, putative, expressed
LOC_Os01g15600	47	1&2	-intron (LOC_Os01g15600.1, intron 2 of 4)	PUR ALPHA-1, putative, expressed
LOC_Os05g11570	47	1&2	Intergenic	NLI interacting factor-like phosphatase, putative, expressed
LOC_Os01g61080	47	1&2	#NAME?	WRKY24, expressed
LOC_Os12g04620	47	1&2	Intergenic	retrotransposon protein, putative, Ty1-copia subclass, expressed
LOC_Os02g24010	47	1&2	-intron (LOC_Os02g24020.1, intron 4 of 7)	expressed protein
LOC_Os02g42440	46.5	1&2	#NAME?	GEM, putative, expressed
LOC_Os05g10990	46.5	1&2	Intergenic	expressed protein
LOC_Os08g06890	46.5	1&2	#NAME?	expressed protein
LOC_Os07g31460	46.5	1&2	-exon (LOC_Os07g31460.1, exon 11 of 17)	peptide-Nasparagine amidase, putative, expressed
LOC_Os01g42540	46.5	1&2	Intergenic	ENT domain containing protein, expressed
LOC_Os12g17330	46.5	1&2	#NAME?	conserved hypothetical protein
LOC_Os04g23760	46.5	1&2	-exon (LOC_Os04g23760.1, exon 2 of 2)	lectin protein kinase family protein, putative, expressed
LOC_Os03g11910	46.5	1&2	-intron (LOC_Os03g11910.1, intron 1 of 1)	DnaK family protein, putative, expressed
LOC_Os01g70525	46.5	1&2	-exon (LOC_Os01g70520.1, exon 7 of 13)	tropinone reductase, putative, expressed
LOC_Os02g55110	46.5	1&2	-exon (LOC_Os02g55110.1, exon 1 of 6)	expressed protein
LOC_Os05g50910	46.5	1&2	-exon (LOC_Os05g50910.1, exon 2 of 5)	extra-large G-protein-related, putative, expressed
LOC_Os07g33620	46.5	1&2	-intron (LOC_Os07g33630.1, intron 5 of 5)	cytochrome P450 domain containing protein, expressed
LOC_Os06g40840	46.5	1&2	#NAME?	microtubule associated protein, putative, expressed
LOC_Os04g14170	46.5	1&2	Intergenic	retrotransposon protein, putative, unclassified, expressed
LOC_Os02g04830	46	1&2	Intergenic	retrotransposon, putative, centromere-specific
LOC_Os07g46630	46	1&2	Intergenic	AMP deaminase, putative, expressed
LOC_Os06g29810	46	1&2	-exon (LOC_Os06g29810.2, exon 2 of 2)	lectin protein kinase family protein, putative, expressed
LOC_Os03g12064	46	1&2	promoter-TSS (LOC_Os03g12064.4)	expressed protein
LOC_Os07g03130	46	1&2	#NAME?	PDV2, putative, expressed
LOC_Os11g18340	46	1&2	Intergenic	cycloartenol synthase, putative, expressed
LOC_Os05g06280	46	1&2	-exon (LOC_Os05g06280.3, exon 5 of 5)	ATKINESIN-13A/KINESIN-13A, putative, expressed
LOC_Os02g41590	46	1&2	-exon (LOC_Os02g41590.1, exon 8 of 13)	kinase, pfkB family, putative, expressed
LOC_Os01g70500	46	1&2	Intergenic	expressed protein
LOC_Os11g35410	46	1&2	-exon (LOC_Os11g35410.1, exon 1 of 1)	expressed protein
LOC_Os04g44710	46	1&2	#NAME?	double-stranded RNA binding motif containing protein, expressed
LOC_Os03g47780	46	1&2	-exon (LOC_Os03g47780.2, exon 7 of 11)	WD repeat-containing protein, putative, expressed
LOC_Os08g08000	46	1&2	Intergenic	DNA binding protein, putative, expressed
LOC_Os10g30310	46	1&2	Intergenic	zinc finger, C3HC4 type domain containing protein, expressed
LOC_Os01g47262	45.5	1&2	-intron (LOC_Os01g47262.2, intron 6 of 8)	AMSH-like protease, putative, expressed
LOC_Os07g02650	45.5	1&2	#NAME?	retrotransposon protein, putative, unclassified, expressed
LOC_Os04g40320	45.5	1&2	Intergenic	expressed protein
LOC_Os11g44870	45.5	1&2	-exon (LOC_Os11g44880.1, exon 18 of 20)	expressed protein
LOC_Os03g53600	45.5	1&2	-exon (LOC_Os03g53600.1, exon 4 of 10)	HTH DNA-binding protein, putative, expressed
LOC_Os02g35820	45.5	1&2	-exon (LOC_Os02g35820.2, exon 2 of 2)	retrotransposon protein, putative, unclassified, expressed
LOC_Os04g39780	45.5	1&2	-exon (LOC_Os04g39780.1, exon 6 of 7)	AMP-binding enzyme family protein, expressed
LOC_Os02g09940	45.5	1&2	Intergenic	peroxiredoxin, putative, expressed
LOC_Os08g33210	45.5	1&2	-exon (LOC_Os08g33210.1, exon 2 of 2)	expressed protein
LOC_Os07g49110	45.5	1&2	-exon (LOC_Os07g49110.1, exon 11 of 24)	D-alanine--D-alanine ligase family, putative, expressed
LOC_Os12g10750	45.5	1&2	#NAME?	ARGOS, putative, expressed
LOC_Os05g49180	45.5	1&2	-exon (LOC_Os05g49180.1, exon 6 of 10)	protein of unknown function DUF1296 domain containing protein, expressed
LOC_Os11g29350	45	1&2	#NAME?	ELMO/CED-12 family protein, putative, expressed
LOC_Os03g59264	45	1&2	-exon (LOC_Os03g59264.1, exon 1 of 10)	calreticulin family protein, expressed
LOC_Os10g22430	45	1&2	-exon (LOC_Os10g22430.1, exon 2 of 3)	gibberellin response modulator protein, putative, expressed
LOC_Os02g46450	45	1&2	-exon (LOC_Os02g46450.1, exon 1 of 6)	helicase conserved C-terminal domain containing protein, expressed
LOC_Os11g06900	45	1&2	-intron (LOC_Os11g06900.1, intron 5 of 18)	amidase family protein, putative, expressed
LOC_Os05g46190	45	1&2	Intergenic	expressed protein
LOC_Os07g36220	45	1&2	-intron (LOC_Os07g36220.1, intron 1 of 1)	expressed protein
LOC_Os04g43650	45	1&2	-intron (LOC_Os04g43650.2, intron 3 of 9)	L-allo-threonine aldolase, putative, expressed
LOC_Os02g01940	45	1&2	-intron (LOC_Os02g01940.1, intron 11 of 15)	transcription factor jumonji, putative, expressed
LOC_Os07g10890	45	1&2	-intron (LOC_Os07g10890.2, intron 7 of 8)	transcription factor, putative, expressed
LOC_Os09g08464	45	1&2	-exon (LOC_Os09g08470.1, exon 8 of 8)	ATP synthase B chain, putative, expressed
LOC_Os10g42720	45	1&2	-intron (LOC_Os10g42720.1, intron 3 of 13)	acyltransferase, putative, expressed
LOC_Os03g18700	45	1&2	-exon (LOC_Os03g18710.1, exon 6 of 9)	expressed protein
LOC_Os06g16740	45	1&2	Intergenic	expressed protein
LOC_Os06g43920	45	1&2	-intron (LOC_Os06g43930.1, intron 5 of 9)	hypothetical protein
LOC_Os05g32140	45	1&2	-intron (LOC_Os05g32140.1, intron 2 of 2)	NAD dependent epimerase/dehydratase family protein, putative, expressed
LOC_Os03g44810	45	1&2	-exon (LOC_Os03g44810.1, exon 4 of 7)	expressed protein
LOC_Os07g03150	44.5	1&2	-exon (LOC_Os07g03150.1, exon 3 of 3)	H-BTB5 - Bric-a-Brac, Tramtrack, Broad Complex BTB domain with H family conserved sequence, expressed
LOC_Os08g35860	44.5	1&2	Intergenic	cytokinin dehydrogenase precursor, putative, expressed
LOC_Os02g55540	44.5	1&2	-exon (LOC_Os02g55540.1, exon 1 of 2)	F-box/LRR-repeat protein 14, putative, expressed
LOC_Os01g49280	44.5	1&2	-exon (LOC_Os01g49280.1, exon 6 of 9)	zinc finger family protein, putative, expressed
LOC_Os02g39720	44.5	1&2	-intron (LOC_Os02g39730.3, intron 4 of 4)	splicing factor, arginine/serine-rich 7, putative, expressed
LOC_Os07g41790	44.5	1&2	-exon (LOC_Os07g41790.2, exon 2 of 2)	LSM domain containing protein, expressed
LOC_Os04g45810	44.5	1&2	-exon (LOC_Os04g45800.1, exon 9 of 9)	homeobox associated leucine zipper, putative, expressed
LOC_Os10g39560	44.5	1&2	-intron (LOC_Os10g39560.1, intron 7 of 9)	OsSCP47 - Putative Serine Carboxypeptidase homologue, expressed
LOC_Os04g49748	44.5	1&2	#NAME?	purine permease, putative, expressed
LOC_Os11g10760	44.5	1&2	-exon (LOC_Os11g10760.1, exon 1 of 2)	NBS-LRR disease resistance protein, putative, expressed
LOC_Os06g46410	44.5	1&2	-intron (LOC_Os06g46410.1, intron 12 of 13)	auxin response factor, putative, expressed
LOC_Os02g31330	44	1&2	-exon (LOC_Os02g31830.1, exon 11 of 13)	transposon protein, putative, CACTA, En/Spm sub-class, expressed
LOC_Os03g54091	44	1&2	-exon (LOC_Os03g54084.1, exon 2 of 4)	OsTOP6A1 - Topoisomerase 6 subunit A homolog 1, expressed
LOC_Os02g33420	44	1&2	-exon (LOC_Os02g33420.1, exon 2 of 6)	ATPase, AAA family protein, expressed
LOC_Os09g19860	44	1&2	-intron (LOC_Os09g19850.1, intron 8 of 8)	transposon protein, putative, unclassified, expressed
LOC_Os12g38860	44	1&2	#NAME?	transposon protein, putative, unclassified, expressed
LOC_Os09g29740	44	1&2	-exon (LOC_Os09g29750.1, exon 3 of 4)	beta-expansin precursor, putative, expressed
LOC_Os07g05720	44	1&2	-intron (LOC_Os07g05720.1, intron 1 of 1)	TCP family transcription factor, putative, expressed
LOC_Os12g36830	44	1&2	promoter-TSS (LOC_Os12g36830.1)	pathogenesis-related Bet v I family protein, putative, expressed
LOC_Os02g03670	44	1&2	-intron (LOC_Os02g03670.3, intron 3 of 5)	expressed protein
LOC_Os07g12780	44	1&2	-intron (LOC_Os07g12770.1, intron 2 of 2)	cyclin, putative, expressed
LOC_Os07g02660	44	1&2	-intron (LOC_Os07g02660.1, intron 1 of 3)	expressed protein
LOC_Os04g49440	44	1&2	promoter-TSS (LOC_Os04g49440.3)	RNA recognition motif containing protein, putative, expressed
LOC_Os05g28460	44	1&2	-exon (LOC_Os05g28460.1, exon 2 of 3)	MEE12, putative, expressed
LOC_Os07g19530	44	1&2	-intron (LOC_Os07g19530.1, intron 11 of 20)	peptidase, putative, expressed
LOC_Os09g28590	43.5	1&2	-intron (LOC_Os09g28590.3, intron 2 of 2)	AGAP010609-PA, putative, expressed
LOC_Os02g05900	43.5	1&2	-exon (LOC_Os02g05900.1, exon 8 of 8)	ternary complex factor MIP1, putative, expressed
LOC_Os03g01860	43.5	1&2	#NAME?	hypothetical protein
LOC_Os06g36090	43.5	1&2	-exon (LOC_Os06g36090.1, exon 10 of 18)	ABC-2 type transporter, putative, expressed
LOC_Os01g67980	43.5	1&2	-exon (LOC_Os01g67970.1, exon 6 of 7)	cysteine proteinase EP-B 1 precursor, putative, expressed
LOC_Os07g22690	43.5	1&2	#NAME?	expressed protein
LOC_Os06g07550	43.5	1&2	-exon (LOC_Os06g07550.1, exon 3 of 3)	PPR repeat domain containing protein, putative, expressed
LOC_Os03g57569	43.5	1&2	#NAME?	expressed protein
LOC_Os12g40330	43.5	1&2	promoter-TSS (LOC_Os12g40330.1)	expressed protein
LOC_Os08g41840	43.5	1&2	#NAME?	expressed protein
LOC_Os02g26100	43.5	1&2	Intergenic	retrotransposon protein, putative, unclassified, expressed
LOC_Os10g40990	43.5	1&2	promoter-TSS (LOC_Os10g40990.1)	flavonol synthase/flavanone 3-hydroxylase, putative, expressed
LOC_Os06g05120	43.5	1&2	#NAME?	expressed protein
LOC_Os02g50640	43.5	1&2	-exon (LOC_Os02g50640.1, exon 4 of 5)	HEAT repeat family protein, putative, expressed
LOC_Os06g07420	43.5	1&2	-exon (LOC_Os06g07420.1, exon 2 of 3)	retrotransposon protein, putative, unclassified, expressed
LOC_Os05g42350	43.5	1&2	-intron (LOC_Os05g42350.1, intron 2 of 7)	ferredoxin--nitrite reductase, putative, expressed
LOC_Os07g44730	43.5	1&2	Intergenic	expressed protein
LOC_Os10g05680	43.5	1&2	#NAME?	expressed protein
LOC_Os07g39030	43.5	1&2	promoter-TSS (LOC_Os07g39030.1)	expressed protein
LOC_Os07g36430	43.5	1&2	Intergenic	expressed protein
LOC_Os01g25760	43	1&2	-intron (LOC_Os01g25760.1, intron 1 of 2)	powdery mildew resistance protein PM3F, putative, expressed
LOC_Os11g40590	43	1&2	-exon (LOC_Os11g40590.1, exon 4 of 10)	DUF1399 containing protein, putative, expressed
LOC_Os07g03860	43	1&2	promoter-TSS (LOC_Os07g03860.1)	lectin-like receptor kinase 7, putative, expressed
LOC_Os06g46350	43	1&2	#NAME?	PLA IIIA/PLP7, putative, expressed
LOC_Os06g51230	43	1&2	-exon (LOC_Os06g51230.1, exon 4 of 6)	expressed protein
LOC_Os04g43750	43	1&2	-intron (LOC_Os04g43750.1, intron 6 of 12)	kinase, pfkB family, putative, expressed
LOC_Os06g07820	43	1&2	-exon (LOC_Os06g07830.1, exon 13 of 16)	BSD domain containing protein, expressed
LOC_Os06g49300	43	1&2	Intergenic	glycosyltransferase protein, putative, expressed
LOC_Os06g23450	43	1&2	#NAME?	retrotransposon protein, putative, unclassified
LOC_Os08g35020	43	1&2	-exon (LOC_Os08g35020.1, exon 1 of 1)	retrotransposon protein, putative, unclassified, expressed
LOC_Os12g44350	43	1&2	-intron (LOC_Os12g44340.1, intron 6 of 10)	actin, putative, expressed
LOC_Os07g37220	43	1&2	#NAME?	inositol-1-monophosphatase, putative, expressed
LOC_Os11g20384	43	1&2	-exon (LOC_Os11g20384.1, exon 10 of 19)	SacI homology domain containing protein, expressed
LOC_Os06g38564	43	1&2	-exon (LOC_Os06g38550.1, exon 1 of 1)	expressed protein
LOC_Os11g31500	43	1&2	-intron (LOC_Os11g31500.1, intron 2 of 3)	ATP binding protein, putative, expressed
LOC_Os02g51760	43	1&2	-exon (LOC_Os02g51760.1, exon 3 of 7)	expressed protein
LOC_Os10g25320	43	1&2	-intron (LOC_Os10g25320.1, intron 2 of 8)	initiation factor 2 subunit family domain containing protein, expressed
LOC_Os03g11460	43	1&2	-exon (LOC_Os03g11460.1, exon 4 of 8)	expressed protein
LOC_Os05g03630	43	1&2	Intergenic	dnaJ domain containing protein, expressed
LOC_Os11g40610	43	1&2	Intergenic	EARLY flowering protein, putative, expressed
LOC_Os06g30230	42.5	1&2	#NAME?	expressed protein
LOC_Os05g04370	42.5	1&2	-intron (LOC_Os05g04370.1, intron 2 of 5)	expressed protein
LOC_Os08g09760	42.5	1&2	-intron (LOC_Os08g09760.2, intron 4 of 4)	OsFBX275 - F-box domain containing protein, expressed
LOC_Os04g04030	42.5	1&2	-exon (LOC_Os04g04020.1, exon 13 of 13)	expressed protein
LOC_Os09g37180	42.5	1&2	promoter-TSS (LOC_Os09g37180.1)	transferase family protein, putative, expressed
LOC_Os01g08180	42.5	1&2	Intergenic	BRASSINAZOLE-RESISTANT 2, putative, expressed
LOC_Os07g44070	42.5	1&2	Intergenic	pectinacetylesterase domain containing protein, expressed
LOC_Os01g15590	42.5	1&2	-exon (LOC_Os01g15580.1, exon 1 of 1)	expressed protein
LOC_Os04g49980	42.5	1&2	#NAME?	late embryogenesis abundant group 1, putative, expressed
LOC_Os04g58120	42.5	1&2	-exon (LOC_Os04g58130.1, exon 15 of 18)	CRP2 - Cysteine-rich family protein precursor, expressed
LOC_Os02g02820	42.5	1&2	-intron (LOC_Os02g02820.1, intron 1 of 7)	helix-loop-helix DNA-binding domain containing protein, expressed
LOC_Os10g33440	42.5	1&2	-exon (LOC_Os10g33440.2, exon 2 of 5)	NB-ARC domain containing protein, expressed
LOC_Os08g42960	42.5	1&2	-exon (LOC_Os08g42960.1, exon 3 of 4)	ankyrin repeat-containing protein, putative, expressed
LOC_Os01g35160	42.5	1&2	-exon (LOC_Os01g35160.2, exon 2 of 7)	TKL_IRAK_DUF26-lh.4 - DUF26 kinases have homology to DUF26 containing loci, expressed
LOC_Os12g38460	42.3333	1&2	-exon (LOC_Os12g38460.1, exon 11 of 13)	RNA recognition motif family protein, expressed
LOC_Os07g48820	42	1&2	-intron (LOC_Os07g48820.1, intron 3 of 9)	transcription factor, putative, expressed
LOC_Os01g11210	42	1&2	#NAME?	expressed protein
LOC_Os05g46520	42	1&2	-intron (LOC_Os05g46510.1, intron 6 of 8)	polygalacturonase, putative, expressed
LOC_Os11g08120	42	1&2	-exon (LOC_Os11g08120.1, exon 2 of 9)	Os11bglu37 - GH1 pseudogene, expressed
LOC_Os01g05660	42	1&2	-exon (LOC_Os01g05660.3, exon 4 of 5)	expressed protein
LOC_Os05g49330	42	1&2	#NAME?	expressed protein
LOC_Os01g35580	42	1&2	#NAME?	expressed protein
LOC_Os11g36430	42	1&2	-intron (LOC_Os11g36430.1, intron 4 of 8)	zinc finger, C3HC4 type domain containing protein, expressed
LOC_Os12g17610	42	1&2	#NAME?	expressed protein
LOC_Os02g56950	42	1&2	-exon (LOC_Os02g56950.1, exon 9 of 9)	expressed protein
LOC_Os02g06380	42	1&2	-exon (LOC_Os02g06390.1, exon 2 of 2)	plant-specific domain TIGR01627 family protein, expressed
LOC_Os04g42860	42	1&2	-intron (LOC_Os04g42860.1, intron 3 of 4)	GDSL-like lipase/acylhydrolase, putative, expressed
LOC_Os02g39830	42	1&2	#NAME?	enhancer of rudimentary protein, putative, expressed
LOC_Os12g38040	42	1&2	-exon (LOC_Os12g38040.1, exon 2 of 4)	metallothionein family protein, expressed
LOC_Os04g28470	42	1&2	#NAME?	retrotransposon protein, putative, unclassified, expressed
LOC_Os01g06640	42	1&2	-exon (LOC_Os01g06640.2, exon 2 of 2)	basic helix-loop-helix, putative, expressed
LOC_Os12g03860	42	1&2	Intergenic	major facilitator superfamily antiporter, putative, expressed
LOC_Os07g08220	42	1&2	-exon (LOC_Os07g08220.1, exon 3 of 3)	expressed protein
LOC_Os12g44150	42	1&2	-intron (LOC_Os12g44150.2, intron 11 of 19)	plasma membrane ATPase, putative, expressed
LOC_Os05g39050	42	1&2	#NAME?	Core histone H2A/H2B/H3/H4 domain containing protein, putative, expressed
LOC_Os11g37930	42	1&2	#NAME?	WIP1 - Wound-induced protein precursor, expressed
LOC_Os12g31480	42	1&2	-exon (LOC_Os12g31470.1, exon 9 of 11)	GPI mannosyltransferase 2, putative, expressed
LOC_Os07g34710	42	1&2	-intron (LOC_Os07g34710.1, intron 3 of 3)	peroxidase precursor, putative, expressed
LOC_Os05g49490	42	1&2	Intergenic	expressed protein
LOC_Os03g27290	41.5	1&2	-exon (LOC_Os03g27290.1, exon 2 of 5)	cytochrome c oxidase subunit, putative, expressed
LOC_Os04g31804	41.5	1&2	-exon (LOC_Os04g31790.1, exon 6 of 7)	OsMADS64 - MADS-box family gene with M-alpha type-box, expressed
LOC_Os02g55190	41.5	1&2	-exon (LOC_Os02g55180.1, exon 8 of 11)	expressed protein
LOC_Os05g05440	41.5	1&2	-exon (LOC_Os05g05440.1, exon 4 of 13)	expressed protein
LOC_Os02g33670	41.5	1&2	Intergenic	expressed protein
LOC_Os06g48040	41.5	1&2	-exon (LOC_Os06g48040.1, exon 2 of 6)	zinc finger, C3HC4 type domain containing protein, expressed
LOC_Os12g05170	41.5	1&2	-exon (LOC_Os12g05180.1, exon 1 of 1)	expressed protein
LOC_Os10g29650	41.5	1&2	Intergenic	retrotransposon protein, putative, unclassified, expressed
LOC_Os08g20544	41.5	1&2	-exon (LOC_Os08g20544.1, exon 8 of 12)	expressed protein
LOC_Os08g34760	41.5	1&2	-exon (LOC_Os08g34760.1, exon 2 of 7)	expressed protein
LOC_Os04g14790	41.5	1&2	-intron (LOC_Os04g14790.1, intron 2 of 6)	FAD dependent oxidoreductase domain containing protein, expressed
LOC_Os02g01170	41.5	1&2	promoter-TSS (LOC_Os02g01170.1)	HECT-domain domain containing protein, expressed
LOC_Os06g48030	41.5	1&2	Intergenic	peroxidase precursor, putative, expressed
LOC_Os03g12690	41.5	1&2	#NAME?	expressed protein
LOC_Os09g07900	41.5	1&2	-exon (LOC_Os09g07900.1, exon 3 of 15)	ubiquitin-protein ligase 1, putative, expressed
LOC_Os06g42860	41.5	1&2	#NAME?	triacylglycerol lipase precursor, putative, expressed
LOC_Os03g08710	41.5	1&2	-exon (LOC_Os03g08700.1, exon 5 of 10)	THION26 - Plant thionin family protein precursor, expressed
LOC_Os08g42590	41.5	1&2	#NAME?	mtN19, putative, expressed
LOC_Os03g47760	41.5	1&2	-exon (LOC_Os03g47754.1, exon 10 of 10)	SAB, putative, expressed
LOC_Os06g13880	41.5	1&2	#NAME?	expressed protein
LOC_Os05g03550	41.5	1&2	-exon (LOC_Os05g03550.1, exon 3 of 4)	MYB family transcription factor, putative, expressed
LOC_Os03g36920	41.5	1&2	-exon (LOC_Os03g36920.1, exon 1 of 1)	disease resistance protein, putative, expressed
LOC_Os07g12510	41	1&2	#NAME?	AP2 domain containing protein, expressed
LOC_Os02g17460	41	1&2	-exon (LOC_Os02g17460.1, exon 5 of 9)	tesmin/TSO1-like CXC domain containing protein, expressed
LOC_Os03g48300	41	1&2	-intron (LOC_Os03g48300.3, intron 18 of 23)	histidine acid phosphatase, putative, expressed
LOC_Os12g29280	41	1&2	Intergenic	disease resistance protein RGA3, putative, expressed
LOC_Os08g18110	41	1&2	-exon (LOC_Os08g18110.2, exon 7 of 8)	alpha-soluble NSF attachment protein, putative, expressed
LOC_Os03g13480	41	1&2	Intergenic	cyclin-J18-like, putative, expressed
LOC_Os04g12540	41	1&2	-exon (LOC_Os04g12540.1, exon 1 of 3)	receptor-like protein kinase, putative, expressed
LOC_Os03g39020	41	1&2	-intron (LOC_Os03g39020.1, intron 6 of 14)	Kinesin motor domain domain containing protein, expressed
LOC_Os11g43540	41	1&2	#NAME?	expressed protein
LOC_Os08g42460	41	1&2	Intergenic	expressed protein
LOC_Os01g33770	41	1&2	Intergenic	expressed protein
LOC_Os11g05556	41	1&2	-exon (LOC_Os11g05552.1, exon 8 of 13)	signal recognition particle 54 kDa protein, putative, expressed
LOC_Os09g32270	41	1&2	Intergenic	expressed protein
LOC_Os04g44620	40.5	1&2	-exon (LOC_Os04g44620.1, exon 4 of 7)	hus1-like protein, expressed
LOC_Os03g09080	40.5	1&2	-exon (LOC_Os03g09080.1, exon 5 of 6)	ubiquitin carboxyl-terminal hydrolase domain containing protein, expressed
LOC_Os06g35800	40.5	1&2	-intron (LOC_Os06g35800.1, intron 1 of 4)	transposon protein, putative, unclassified, expressed
LOC_Os02g17990	40.5	1&2	-intron (LOC_Os02g17990.3, intron 3 of 9)	Leucine Rich Repeat family protein, expressed
LOC_Os01g25484	40.5	1&2	-intron (LOC_Os01g25484.2, intron 1 of 3)	ferredoxin--nitrite reductase, putative, expressed
LOC_Os12g41900	40.5	1&2	-intron (LOC_Os12g41900.1, intron 6 of 16)	SET domain containing protein, expressed
LOC_Os01g17000	40.5	1&2	-intron (LOC_Os01g17000.1, intron 1 of 1)	expressed protein
LOC_Os10g33970	40.5	1&2	-intron (LOC_Os10g33970.1, intron 2 of 2)	double-stranded RNA binding motif containing protein, expressed
LOC_Os05g41520	40.5	1&2	-exon (LOC_Os05g41510.1, exon 14 of 17)	zinc finger, C3HC4 type domain containing protein, expressed
LOC_Os06g05890	40.5	1&2	-exon (LOC_Os06g05890.1, exon 2 of 3)	B-box zinc finger family protein, putative, expressed
LOC_Os02g58360	40.5	1&2	-exon (LOC_Os02g58360.1, exon 4 of 8)	expressed protein
LOC_Os01g60280	40.5	1&2	Intergenic	ATP binding protein, putative, expressed
LOC_Os08g02354	40.5	1&2	-intron (LOC_Os08g02354.1, intron 4 of 16)	expressed protein
LOC_Os06g07490	40	1&2	-exon (LOC_Os06g07490.1, exon 3 of 15)	HIRAN domain containing protein, putative, expressed
LOC_Os06g04580	40	1&2	-exon (LOC_Os06g04580.1, exon 7 of 7)	transcription factor TFIIF, putative, expressed
LOC_Os02g53990	40	1&2	-intron (LOC_Os02g53990.1, intron 8 of 19)	cyclin-related protein, putative, expressed
LOC_Os03g06730	40	1&2	-intron (LOC_Os03g06720.1, intron 17 of 23)	plant protein of unknown function domain containing protein, expressed
LOC_Os03g56770	40	1&2	promoter-TSS (LOC_Os03g56770.1)	expressed protein
LOC_Os11g07500	40	1&2	-exon (LOC_Os11g07500.1, exon 6 of 16)	DSHCT domain containing protein, expressed
LOC_Os07g47490	40	1&2	-exon (LOC_Os07g47490.3, exon 5 of 6)	OsGH3.11 - Probable indole-3-acetic acid-amido synthetase, expressed
LOC_Os04g21580	40	1&2	-exon (LOC_Os04g21580.1, exon 4 of 4)	retrotransposon protein, putative, unclassified, expressed
LOC_Os05g30010	40	1&2	-exon (LOC_Os05g30010.1, exon 3 of 17)	WD domain, G-beta repeat domain containing protein, expressed
LOC_Os04g53030	40	1&2	-exon (LOC_Os04g53030.1, exon 2 of 6)	NBS-LRR disease resistance protein, putative, expressed
LOC_Os09g34870	40	1&2	-intron (LOC_Os09g34860.1, intron 4 of 8)	pentatricopeptide, putative, expressed
LOC_Os03g06010	40	1&2	promoter-TSS (LOC_Os03g06010.1)	expansin precursor, putative, expressed
LOC_Os02g30160	40	1&2	-exon (LOC_Os02g30150.1, exon 1 of 2)	retrotransposon protein, putative, unclassified, expressed
LOC_Os05g05110	40	1&2	promoter-TSS (LOC_Os05g05110.1)	expressed protein
LOC_Os01g10320	40	1&2	-intron (LOC_Os01g10340.1, intron 9 of 10)	class III HD-Zip protein 8, putative, expressed
LOC_Os04g53496	40	1&2	-intron (LOC_Os04g53496.1, intron 4 of 6)	NBS-LRR disease resistance protein, putative, expressed
LOC_Os08g42610	40	1&2	Intergenic	pentatricopeptide, putative, expressed
LOC_Os08g28870	40	1&2	#NAME?	receptor-like protein kinase 5 precursor, putative, expressed
LOC_Os03g39129	40	1&2	-intron (LOC_Os03g39129.1, intron 2 of 2)	frigida, putative, expressed
LOC_Os02g45070	40	1&2	-exon (LOC_Os02g45070.1, exon 18 of 23)	PINHEAD, putative, expressed
LOC_Os08g39440	40	1&2	-exon (LOC_Os08g39440.1, exon 4 of 8)	RNA recognition motif containing protein, putative, expressed
LOC_Os03g60820	40	1&2	-intron (LOC_Os03g60820.1, intron 5 of 11)	transporter, major facilitator superfamily domain containing protein, expressed
LOC_Os07g27350	40	1&2	Intergenic	atuA, putative, expressed
LOC_Os07g43260	40	1&2	#NAME?	SKP1-like protein 1B, putative, expressed
LOC_Os02g33750	39.5	1&2	-exon (LOC_Os02g33750.1, exon 2 of 5)	transposon protein, putative, unclassified, expressed
LOC_Os08g23750	39.5	1&2	#NAME?	expressed protein
LOC_Os03g02830	39.5	1&2	-intron (LOC_Os03g02840.4, intron 5 of 5)	cell cycle control protein, putative, expressed
LOC_Os03g07480	39.5	1&2	-intron (LOC_Os03g07480.2, intron 1 of 13)	sucrose transporter, putativ, expressed
LOC_Os02g49070	39.5	1&2	Intergenic	ZAC, putative, expressed
LOC_Os04g39210	39.5	1&2	#NAME?	agmatine deiminase, putative, expressed
LOC_Os05g04060	39.5	1&2	promoter-TSS (LOC_Os05g04060.1)	plant protein of unknown function domain containing protein, expressed
LOC_Os11g16780	39.5	1&2	Intergenic	expressed protein
LOC_Os04g55950	39.5	1&2	Intergenic	expressed protein
LOC_Os09g39570	39.5	1&2	-exon (LOC_Os09g39570.1, exon 6 of 9)	beta-amylase, putative, expressed
LOC_Os08g44940	39.5	1&2	-exon (LOC_Os08g44940.1, exon 1 of 2)	DUF260 domain containing protein, putative, expressed
LOC_Os05g27870	39.5	1&2	-exon (LOC_Os05g27870.1, exon 18 of 19)	expressed protein
LOC_Os10g02210	39.5	1&2	-intron (LOC_Os10g02210.1, intron 1 of 6)	peptide transporter PTR2, putative, expressed
LOC_Os01g72000	39.5	1&2	-exon (LOC_Os01g72000.1, exon 3 of 3)	armadillo repeat-containing protein, putative, expressed
LOC_Os06g13600	39.5	1&2	-exon (LOC_Os06g13600.1, exon 4 of 5)	HEAT repeat family protein, putative, expressed
LOC_Os11g07530	39.5	1&2	-intron (LOC_Os11g07510.1, intron 9 of 9)	expressed protein
LOC_Os03g25790	39.5	1&2	-intron (LOC_Os03g25790.1, intron 2 of 4)	glycosyl hydrolases family 17 protein, expressed
LOC_Os03g11960	39.5	1&2	#NAME?	copper/zinc superoxide dismutase, putative, expressed
LOC_Os10g35680	39.5	1&2	#NAME?	acetyltransferase, GNAT family, putative, expressed
LOC_Os02g05650	39.5	1&2	#NAME?	expressed protein
LOC_Os05g01830	39.5	1&2	-exon (LOC_Os05g01830.1, exon 2 of 2)	expressed protein
LOC_Os04g32870	39.5	1&2	-intron (LOC_Os04g32880.1, intron 9 of 13)	pentatricopeptide repeat-containing protein, putative, expressed
LOC_Os03g47149	39.5	1&2	#NAME?	expressed protein
LOC_Os01g53680	39.5	1&2	-intron (LOC_Os01g53680.1, intron 3 of 13)	6-phosphofructokinase, putative, expressed
LOC_Os06g48850	39.5	1&2	#NAME?	OsSAUR27 - Auxin-responsive SAUR gene family member, expressed
LOC_Os05g14340	39	1&2	-intron (LOC_Os05g14330.1, intron 5 of 5)	retrotransposon protein, putative, unclassified, expressed
LOC_Os03g39830	39	1&2	#NAME?	expressed protein
LOC_Os12g42420	39	1&2	Intergenic	DNA binding protein, putative, expressed
LOC_Os02g30520	39	1&2	-exon (LOC_Os02g30530.1, exon 4 of 4)	retrotransposon protein, putative, unclassified, expressed
LOC_Os05g06560	39	1&2	#NAME?	expressed protein
LOC_Os03g50970	39	1&2	-intron (LOC_Os03g50970.1, intron 5 of 12)	retrotransposon protein, putative, Ty1-copia subclass, expressed
LOC_Os03g06890	39	1&2	-exon (LOC_Os03g06890.1, exon 2 of 3)	DUF593 domain containing protein, expressed
LOC_Os04g59450	39	1&2	-exon (LOC_Os04g59460.1, exon 13 of 15)	CAMK_CAMK_like.28 - CAMK includes calcium/calmodulin depedent protein kinases, expressed
LOC_Os06g41020	39	1&2	-intron (LOC_Os06g41020.1, intron 8 of 11)	DUF1680 domain containing protein, putative, expressed
LOC_Os03g51520	39	1&2	-intron (LOC_Os03g51520.1, intron 7 of 10)	fip1 motif family protein, expressed
LOC_Os07g09630	39	1&2	-intron (LOC_Os07g09630.1, intron 2 of 5)	oxidoreductase, putative, expressed
LOC_Os04g53580	39	1&2	promoter-TSS (LOC_Os04g53580.1)	P21-Rho-binding domain containing protein, putative, expressed
LOC_Os07g05010	39	1&2	-exon (LOC_Os07g05010.1, exon 6 of 8)	helix-loop-helix DNA-binding domain containing protein, expressed
LOC_Os11g08080	39	1&2	-intron (LOC_Os11g08080.1, intron 3 of 8)	SWIRM domain containing protein, expressed
LOC_Os01g59120	39	1&2	-exon (LOC_Os01g59120.1, exon 4 of 9)	cyclin, putative, expressed
LOC_Os11g32780	39	1&2	-exon (LOC_Os11g32780.1, exon 3 of 3)	expressed protein
LOC_Os05g05670	39	1&2	-exon (LOC_Os05g05660.1, exon 4 of 4)	1-aminocyclopropane-1-carboxylate oxidase, putative, expressed
LOC_Os08g10920	39	1&2	-exon (LOC_Os08g10920.1, exon 1 of 1)	retrotransposon protein, putative, unclassified, expressed
LOC_Os01g54620	39	1&2	-intron (LOC_Os01g54620.1, intron 5 of 12)	CESA4 - cellulose synthase, expressed
LOC_Os10g30100	38.5	1&2	-exon (LOC_Os10g30100.1, exon 7 of 14)	3-5 exonuclease family protein, putative, expressed
LOC_Os09g19880	38.5	1&2	-exon (LOC_Os09g19880.1, exon 5 of 19)	expressed protein
LOC_Os04g47830	38.5	1&2	-intron (LOC_Os04g47830.1, intron 2 of 14)	SNF2 family N-terminal domain containing protein, expressed
LOC_Os01g72200	38.5	1&2	-intron (LOC_Os01g72205.1, intron 5 of 6)	expressed protein
LOC_Os07g23210	38.5	1&2	-exon (LOC_Os07g23210.1, exon 1 of 3)	transposon protein, putative, unclassified, expressed
LOC_Os08g16900	38.5	1&2	-intron (LOC_Os08g16900.1, intron 4 of 4)	retrotransposon protein, putative, unclassified
LOC_Os05g23600	38.5	1&2	-exon (LOC_Os05g23600.1, exon 3 of 10)	dolichyl-diphosphooligosaccharide--protein glycosyltransferase 67 kDasubunit precursor, putative, expressed
LOC_Os09g33790	38.5	1&2	-intron (LOC_Os09g33790.1, intron 2 of 3)	snRK1-interacting protein 1, putative, expressed
LOC_Os05g26032	38.5	1&2	-exon (LOC_Os05g26032.1, exon 2 of 4)	expressed protein
LOC_Os02g53700	38.5	1&2	-exon (LOC_Os02g53700.7, exon 2 of 20)	DENN domain containing protein, expressed
LOC_Os06g36660	38.5	1&2	-exon (LOC_Os06g36650.1, exon 11 of 12)	retrotransposon protein, putative, unclassified
LOC_Os04g37940	38.5	1&2	-intron (LOC_Os04g37950.1, intron 2 of 5)	expressed protein
LOC_Os07g28644	38.5	1&2	-intron (LOC_Os07g28644.1, intron 1 of 1)	expressed protein
LOC_Os09g32210	38.5	1&2	-exon (LOC_Os09g32210.1, exon 3 of 10)	pumilio-family RNA binding repeat containing protein, expressed
LOC_Os08g30930	38.5	1&2	Intergenic	expressed protein
LOC_Os01g53550	38.5	1&2	promoter-TSS (LOC_Os01g53550.1)	expressed protein
LOC_Os02g21310	38.5	1&2	#NAME?	expressed protein
LOC_Os02g51750	38.5	1&2	#NAME?	annexin, putative, expressed
LOC_Os03g04600	38.5	1&2	-exon (LOC_Os03g04600.1, exon 2 of 3)	expressed protein
LOC_Os02g56500	38.5	1&2	-intron (LOC_Os02g56500.1, intron 3 of 9)	expressed protein
LOC_Os03g02750	38.5	1&2	Intergenic	OsSub25 - Putative Subtilisin homologue, expressed
LOC_Os04g54340	38.5	1&2	-intron (LOC_Os04g54340.1, intron 7 of 22)	double-strand break repair protein MRE11, putative, expressed
LOC_Os07g17250	38.5	1&2	-exon (LOC_Os07g17250.1, exon 1 of 1)	disease resistance RPP13-like protein 1, putative, expressed
LOC_Os04g52820	38.5	1&2	Intergenic	expressed protein
LOC_Os03g04290	38.5	1&2	Intergenic	transposon protein, putative, unclassified, expressed
LOC_Os04g38930	38.5	1&2	#NAME?	pentatricopeptide, putative, expressed
LOC_Os05g37200	38.5	1&2	Intergenic	solute carrier family 35 member F2, putative, expressed
LOC_Os02g55590	38.5	1&2	-intron (LOC_Os02g55590.2, intron 6 of 7)	expressed protein
LOC_Os08g35000	38.5	1&2	-intron (LOC_Os08g35000.1, intron 2 of 16)	ARID/BRIGHT DNA-binding domain containing protein, expressed
LOC_Os10g35480	38.5	1&2	-exon (LOC_Os10g35480.2, exon 5 of 6)	lanC-like protein 2, putative, expressed
LOC_Os07g17200	38.5	1&2	#NAME?	retrotransposon, putative, centromere-specific
LOC_Os01g33670	38.5	1&2	-exon (LOC_Os01g33684.1, exon 5 of 6)	expressed protein
LOC_Os07g05190	38.5	1&2	-exon (LOC_Os07g05190.1, exon 3 of 4)	leucine-rich repeat family protein, putative, expressed
LOC_Os12g05360	38.5	1&2	#NAME?	ligA, putative, expressed
LOC_Os03g14820	38.5	1&2	Intergenic	expressed protein
LOC_Os03g32620	38	1&2	Intergenic	pentatricopeptide, putative, expressed
LOC_Os12g26060	38	1&2	-intron (LOC_Os12g26060.1, intron 4 of 8)	bifunctional dihydrofolate reductase-thymidylate synthase, putative, expressed
LOC_Os04g41910	38	1&2	-exon (LOC_Os04g41910.2, exon 2 of 12)	RNA recognition motif containing protein, putative, expressed
LOC_Os07g12800	38	1&2	-exon (LOC_Os07g12800.1, exon 2 of 3)	expressed protein
LOC_Os05g31690	38	1&2	-exon (LOC_Os05g31690.1, exon 1 of 2)	expressed protein
LOC_Os06g50910	38	1&2	-exon (LOC_Os06g50910.2, exon 13 of 17)	Phosphatidylinositol kinase and FAT containing domain protein, putative, expressed
LOC_Os05g38950	38	1&2	-intron (LOC_Os05g38950.2, intron 4 of 18)	TBC domain containing protein, expressed
LOC_Os04g14680	38	1&2	-intron (LOC_Os04g14680.1, intron 3 of 8)	OsAPx3 - Peroxisomal Ascorbate Peroxidase encoding gene 5,8, expressed
LOC_Os11g17460	38	1&2	Intergenic	retrotransposon protein, putative, unclassified, expressed
LOC_Os07g39300	38	1&2	-intron (LOC_Os07g39300.2, intron 1 of 15)	expressed protein
LOC_Os05g06290	38	1&2	-exon (LOC_Os05g06300.1, exon 17 of 18)	expressed protein
LOC_Os06g49800	38	1&2	-exon (LOC_Os06g49800.1, exon 5 of 12)	ubiquitin interaction motif family protein, expressed
LOC_Os08g40830	38	1&2	Intergenic	pumilio domain-containing protein PPD1, putative, expressed
LOC_Os12g07220	38	1&2	-intron (LOC_Os12g07220.1, intron 2 of 4)	bacterial transferase hexapeptide domain containing protein, expressed
LOC_Os09g09700	38	1&2	Intergenic	retrotransposon protein, putative, Ty3-gypsy subclass, expressed
LOC_Os06g42690	38	1&2	Intergenic	bZIP transcription factor domain containing protein, expressed
LOC_Os10g07530	38	1&2	Intergenic	transposon protein, putative, CACTA, En/Spm sub-class, expressed
LOC_Os09g33690	38	1&2	-intron (LOC_Os09g33690.1, intron 3 of 12)	Os9bglu32 - beta-glucosidase homologue, similar to G. max hydroxyisourate hydrolase, expressed
LOC_Os08g27020	38	1&2	#NAME?	expressed protein
LOC_Os06g49870	38	1&2	promoter-TSS (LOC_Os06g49870.1)	tRNA-dihydrouridine synthase, putative, expressed
LOC_Os08g09420	38	1&2	-intron (LOC_Os08g09420.1, intron 1 of 1)	OsFBX266 - F-box domain containing protein, expressed
LOC_Os08g13390	38	1&2	-exon (LOC_Os08g13390.1, exon 2 of 2)	expressed protein
LOC_Os04g36620	38	1&2	-intron (LOC_Os04g36620.1, intron 9 of 12)	hydrolase, alpha/beta fold family domain containing protein, expressed
LOC_Os06g04270	38	1&2	-exon (LOC_Os06g04270.1, exon 7 of 7)	transketolase, chloroplast precursor, putative, expressed
LOC_Os02g15150	37.5	1&2	Intergenic	glutelin, putative, expressed
LOC_Os02g32520	37.5	1&2	-exon (LOC_Os02g32520.1, exon 10 of 12)	ERD1 protein, chloroplast precursor, putative, expressed
LOC_Os01g55500	37.5	1&2	-intron (LOC_Os01g55490.3, intron 6 of 8)	nucleobase-ascorbate transporter, putative, expressed
LOC_Os11g14080	37.5	1&2	-exon (LOC_Os11g14080.1, exon 6 of 11)	heparan-alpha-glucosaminide N-acetyltransferase, putative, expressed
LOC_Os05g47580	37.5	1&2	Intergenic	expressed protein
LOC_Os08g36760	37.5	1&2	-intron (LOC_Os08g36774.1, intron 10 of 15)	remorin C-terminal domain containing protein, putative, expressed
LOC_Os08g39090	37.5	1&2	-exon (LOC_Os08g39090.1, exon 4 of 4)	coiled-coil domain containing 49, putative, expressed
LOC_Os12g40010	37.5	1&2	Intergenic	expressed protein
LOC_Os07g02690	37.5	1&2	#NAME?	DUF538 domain containing protein, putative, expressed
LOC_Os06g42220	37.5	1&2	promoter-TSS (LOC_Os06g42220.1)	TOO MANY MOUTHS precursor, putative, expressed
LOC_Os01g02190	37.5	1&2	promoter-TSS (LOC_Os01g02190.1)	aquaporin protein, putative, expressed
LOC_Os10g41290	37.5	1&2	promoter-TSS (LOC_Os10g41290.1)	AGC_PVPK_like_kin82y.17 - ACG kinases include homologs to PKA, PKG and PKC, expressed
LOC_Os02g20630	37.5	1&2	-exon (LOC_Os02g20630.1, exon 2 of 4)	retrotransposon protein, putative, unclassified, expressed
LOC_Os01g69290	37.5	1&2	Intergenic	antifreeze glycoprotein, putative, expressed
LOC_Os01g65890	37.5	1&2	#NAME?	DNA repair metallo-beta-lactamase, putative, expressed
LOC_Os09g07630	37.5	1&2	Intergenic	expressed protein
LOC_Os05g50460	37.5	1&2	#NAME?	pentatricopeptide, putative, expressed
LOC_Os06g11960	37.5	1&2	promoter-TSS (LOC_Os06g11960.1)	2,3-bisphosphoglycerate-dependent phosphoglycerate mutase, putative, expressed
LOC_Os11g03060	37.5	1&2	-exon (LOC_Os11g03060.1, exon 6 of 8)	SNF7 domain containing protein, putative, expressed
LOC_Os10g06760	37.5	1&2	-exon (LOC_Os10g06760.1, exon 2 of 2)	receptor-like protein kinase precursor, putative, expressed
LOC_Os04g53730	37.5	1&2	promoter-TSS (LOC_Os04g53730.1)	expressed protein
LOC_Os09g37800	37.5	1&2	-intron (LOC_Os09g37800.1, intron 2 of 6)	serine/threonine kinase, putative, expressed
LOC_Os02g05730	37.5	1&2	-exon (LOC_Os02g05730.1, exon 3 of 12)	protein kinase domain containing protein, expressed
LOC_Os01g18370	37.5	1&2	#NAME?	expressed protein
LOC_Os10g19880	37.5	1&2	-intron (LOC_Os10g19880.1, intron 6 of 9)	alpha-1,2-fucosidase, putative, expressed
LOC_Os06g27870	37.5	1&2	-exon (LOC_Os06g27870.1, exon 3 of 4)	signal recognition particle receptor subunit beta, putative, expressed
LOC_Os09g13870	37.5	1&2	#NAME?	lipid phosphatase protein, putative, expressed
LOC_Os05g51850	37.5	1&2	-exon (LOC_Os05g51850.2, exon 3 of 3)	AT hook-containing DNA-binding protein, putative, expressed
LOC_Os06g41310	37.5	1&2	Intergenic	hypothetical protein
LOC_Os01g72480	37.5	1&2	-exon (LOC_Os01g72480.1, exon 4 of 4)	zinc finger, C3HC4 type domain containing protein, expressed
LOC_Os02g08220	37.5	1&2	#NAME?	expressed protein
LOC_Os09g23430	37.5	1&2	Intergenic	hypothetical protein
LOC_Os05g02350	37	1&2	-intron (LOC_Os05g02350.1, intron 5 of 9)	endonuclease/exonuclease/phosphatase family domain containing protein, expressed
LOC_Os10g29690	37	1&2	#NAME?	expressed protein
LOC_Os01g59790	37	1&2	#NAME?	ADP-ribosylation factor, putative, expressed
LOC_Os02g05300	37	1&2	-exon (LOC_Os02g05300.1, exon 3 of 3)	expressed protein
LOC_Os01g05880	37	1&2	#NAME?	OsFBX1 - F-box domain containing protein, expressed
LOC_Os07g09860	37	1&2	#NAME?	no apical meristem protein, expressed
LOC_Os03g10740	37	1&2	-exon (LOC_Os03g10750.1, exon 9 of 9)	expressed protein
LOC_Os04g42700	37	1&2	-exon (LOC_Os04g42700.1, exon 2 of 3)	receptor-like protein kinase precursor, putative, expressed
LOC_Os04g41850	37	1&2	-exon (LOC_Os04g41850.1, exon 6 of 6)	NIN, putative, expressed
LOC_Os07g10830	37	1&2	-intron (LOC_Os07g10830.1, intron 1 of 12)	dolichyl-diphosphooligosaccharide--protein glycosyltransferase 48 kDasubunit precursor, putative, expressed
LOC_Os06g14800	37	1&2	-intron (LOC_Os06g14800.1, intron 2 of 4)	expressed protein
LOC_Os04g29920	37	1&2	-exon (LOC_Os04g29920.1, exon 3 of 4)	reticulon domain containing protein, putative, expressed
LOC_Os01g43630	37	1&2	-intron (LOC_Os01g43630.2, intron 9 of 12)	adaptin, putative, expressed
LOC_Os11g32100	37	1&2	-intron (LOC_Os11g32100.1, intron 1 of 3)	inducer of CBF expression 1, putative, expressed
LOC_Os01g17000	37	1&2	#NAME?	expressed protein
LOC_Os01g70390	37	1&2	-exon (LOC_Os01g70390.1, exon 3 of 16)	expressed protein
LOC_Os12g18360	37	1&2	-exon (LOC_Os12g18360.2, exon 2 of 2)	NB-ARC domain containing protein, expressed
LOC_Os12g19381	37	1&2	-intron (LOC_Os12g19370.1, intron 27 of 27)	ribulose bisphosphate carboxylase small chain, chloroplast precursor, putative, expressed
LOC_Os02g15950	37	1&2	-exon (LOC_Os02g15950.1, exon 2 of 2)	OsFBK5 - F-box domain and kelch repeat containing protein, expressed
LOC_Os08g32390	37	1&2	Intergenic	expressed protein
LOC_Os03g17020	37	1&2	-intron (LOC_Os03g17020.1, intron 2 of 2)	GTPase-activating protein, putative, expressed
LOC_Os02g27210	37	1&2	-exon (LOC_Os02g27220.1, exon 5 of 5)	hypothetical protein
LOC_Os06g13820	37	1&2	-exon (LOC_Os06g13820.1, exon 7 of 22)	dynamin, putative, expressed
LOC_Os12g39600	37	1&2	Intergenic	retrotransposon protein, putative, unclassified, expressed
LOC_Os08g36490	37	1&2	-exon (LOC_Os08g36490.1, exon 4 of 6)	kinetochore protein, putative, expressed
LOC_Os06g44840	37	1&2	-intron (LOC_Os06g44840.2, intron 9 of 11)	prenyltransferase, putative, expressed
LOC_Os02g05730	36.5	1&2	-exon (LOC_Os02g05730.1, exon 8 of 12)	protein kinase domain containing protein, expressed
LOC_Os05g42000	36.5	1&2	#NAME?	peroxidase precursor, putative, expressed
LOC_Os01g01115	36.5	1&2	-exon (LOC_Os01g01115.1, exon 1 of 1)	pentatricopeptide, putative, expressed
LOC_Os02g50290	36.5	1&2	-intron (LOC_Os02g50290.1, intron 3 of 3)	RING zinc finger protein, putative, expressed
LOC_Os03g10360	36.5	1&2	-exon (LOC_Os03g10360.1, exon 4 of 6)	SURF1, putative, expressed
LOC_Os12g13560	36.5	1&2	-intron (LOC_Os12g13570.1, intron 7 of 10)	expressed protein
LOC_Os04g51600	36.5	1&2	-intron (LOC_Os04g51610.1, intron 27 of 33)	expressed protein
LOC_Os02g35880	36.5	1&2	#NAME?	salt tolerant protein, putative, expressed
LOC_Os01g72860	36.5	1&2	-exon (LOC_Os01g72860.1, exon 3 of 7)	MAC/Perforin domain containing protein, putative, expressed
LOC_Os01g62440	36.5	1&2	-intron (LOC_Os01g62440.1, intron 7 of 13)	ribonuclease protein, putative, expressed
LOC_Os04g57480	36.5	1&2	-intron (LOC_Os04g57480.4, intron 6 of 10)	OTU-like cysteine protease family protein, putative, expressed
LOC_Os02g55130	36.5	1&2	-intron (LOC_Os02g55130.3, intron 2 of 7)	OsSCP10 - Putative Serine Carboxypeptidase homologue, expressed
LOC_Os04g50960	36.5	1&2	-exon (LOC_Os04g50960.1, exon 4 of 5)	expressed protein
LOC_Os09g36340	36.5	1&2	promoter-TSS (LOC_Os09g36340.1)	HVA22, putative, expressed
LOC_Os03g12520	36.5	1&2	#NAME?	STRUBBELIG-RECEPTOR FAMILY 7 precursor, putative, expressed
LOC_Os02g58260	36.5	1&2	-intron (LOC_Os02g58260.1, intron 5 of 8)	metallo-beta-lactamase family protein, putative, expressed
LOC_Os06g04169	36.5	1&2	-intron (LOC_Os06g04169.1, intron 3 of 3)	hydrolase, alpha/beta fold family domain containing protein, expressed
LOC_Os11g09010	36.5	1&2	-intron (LOC_Os11g09010.2, intron 1 of 2)	lipase, putative, expressed
LOC_Os12g26280	36.5	1&2	-exon (LOC_Os12g26290.3, exon 11 of 11)	retrotransposon protein, putative, unclassified
LOC_Os03g51984	36.5	1&2	-exon (LOC_Os03g51984.1, exon 8 of 8)	differentiation protein, putative, expressed
LOC_Os02g56590	36.5	1&2	promoter-TSS (LOC_Os02g56590.1)	expressed protein
LOC_Os02g06540	36.5	1&2	-exon (LOC_Os02g06530.1, exon 1 of 2)	transporter family protein, putative, expressed
LOC_Os10g25674	36.5	1&2	-exon (LOC_Os10g25680.1, exon 14 of 17)	mps one binder kinase activator-like 1A, putative, expressed
LOC_Os05g03770	36.5	1&2	-exon (LOC_Os05g03770.1, exon 2 of 2)	expressed protein
LOC_Os02g53690	36.5	1&2	#NAME?	growth regulating factor protein, putative, expressed
LOC_Os07g36980	36.5	1&2	Intergenic	TKL_IRAK_DUF26-ld.7 - DUF26 kinases have homology to DUF26 containing loci, expressed
LOC_Os02g07200	36.5	1&2	-exon (LOC_Os02g07200.1, exon 2 of 2)	protein-O-fucosyltransferase 1, putative, expressed
LOC_Os03g58060	36.5	1&2	-exon (LOC_Os03g58060.3, exon 11 of 21)	XRN 5'-3' exonuclease N-terminus domain containing protein, expressed
LOC_Os03g20530	36.5	1&2	-exon (LOC_Os03g20530.1, exon 2 of 6)	DUF630/DUF632 domains containing protein, putative, expressed
LOC_Os01g39990	36	1&2	#NAME?	expressed protein
LOC_Os07g08840	36	1&2	-exon (LOC_Os07g08840.1, exon 3 of 3)	thioredoxin, putative, expressed
LOC_Os06g22860	36	1&2	#NAME?	expressed protein
LOC_Os08g12720	36	1&2	-intron (LOC_Os08g12740.1, intron 3 of 4)	retrotransposon protein, putative, Ty3-gypsy subclass, expressed
LOC_Os09g31370	36	1&2	-exon (LOC_Os09g31370.1, exon 2 of 2)	expressed protein
LOC_Os09g19920	36	1&2	-intron (LOC_Os09g19920.1, intron 4 of 11)	metallo-beta-lactamase family protein, putative, expressed
LOC_Os08g40555	36	1&2	-exon (LOC_Os08g40560.2, exon 12 of 12)	ATPase, E1-E2 type, putative, expressed
LOC_Os02g10100	36	1&2	-exon (LOC_Os02g10100.1, exon 2 of 2)	leucine-rich repeat receptor protein kinase EXS precursor, putative, expressed
LOC_Os11g04990	36	1&2	-intron (LOC_Os11g04990.2, intron 3 of 4)	expressed protein
LOC_Os10g36470	36	1&2	#NAME?	peptidase, M24 family protein, putative, expressed
LOC_Os09g26180	36	1&2	#NAME?	transcription initiation factor TFIID subunit 10, putative, expressed
LOC_Os12g06540	36	1&2	promoter-TSS (LOC_Os12g06540.1)	GRAS family transcription factor containing protein, expressed
LOC_Os02g07900	36	1&2	-intron (LOC_Os02g07900.1, intron 5 of 14)	ANTH/ENTH domain containing protein, putative, expressed
LOC_Os02g04270	36	1&2	-exon (LOC_Os02g04270.1, exon 5 of 8)	DNA polymerase V, putative, expressed
LOC_Os08g39380	36	1&2	-exon (LOC_Os08g39370.1, exon 4 of 5)	beta 1,2-xylosyltransferase, putative, expressed
LOC_Os06g15590	36	1&2	promoter-TSS (LOC_Os06g15590.1)	uncharacterized Cys-rich domain containing protein, putative
LOC_Os03g46600	36	1&2	-intron (LOC_Os03g46610.1, intron 12 of 12)	acidic leucine-rich nuclear phosphoprotein 32-related protein 2, putative, expressed
LOC_Os12g29660	36	1&2	-exon (LOC_Os12g29660.1, exon 7 of 19)	DEAD-box ATP-dependent RNA helicase, putative, expressed
LOC_Os08g38700	36	1&2	-intron (LOC_Os08g38700.1, intron 2 of 3)	C3-BTB2 - Bric-a-Brac, Tramtrack, Broad Complex BTB domain with C3 subfamily conserved sequence, expressed
LOC_Os03g51690	36	1&2	-intron (LOC_Os03g51690.2, intron 4 of 5)	Homeobox domain containing protein, expressed
LOC_Os12g30620	36	1&2	Intergenic	tetratricopeptide-like helical, putative, expressed
LOC_Os08g36179	36	1&2	Intergenic	expressed protein
LOC_Os09g37760	36	1&2	-exon (LOC_Os09g37760.1, exon 9 of 10)	bromodomain domain containing protein, expressed
LOC_Os04g44670	36	1&2	Intergenic	AP2 domain containing protein, expressed
LOC_Os05g23620	36	1&2	-intron (LOC_Os05g23620.1, intron 2 of 8)	cytochrome c1-1, heme protein, mitochondrial precursor, putative, expressed
LOC_Os08g08830	36	1&2	Intergenic	expressed protein
LOC_Os05g03330	36	1&2	#NAME?	expressed protein
LOC_Os07g38120	36	1&2	-intron (LOC_Os07g38120.1, intron 2 of 7)	CAMK_CAMK_like.34 - CAMK includes calcium/calmodulin depedent protein kinases, expressed
LOC_Os04g33110	36	1&2	Intergenic	expressed protein
LOC_Os01g43320	36	1&2	-intron (LOC_Os01g43320.1, intron 4 of 5)	transmembrane amino acid transporter protein, putative, expressed
LOC_Os01g19230	36	1&2	#NAME?	expressed protein
LOC_Os05g42300	36	1&2	-exon (LOC_Os05g42300.1, exon 3 of 3)	NAF1 domain containing protein, expressed
LOC_Os06g47940	36	1&2	#NAME?	nifU, putative, expressed
LOC_Os12g42064	36	1&2	#NAME?	OsWAK129c - OsWAK receptor-like protein kinase, expressed
LOC_Os02g13610	36	1&2	Intergenic	retrotransposon protein, putative, unclassified
LOC_Os02g47120	35.5	1&2	-intron (LOC_Os02g47120.1, intron 4 of 16)	region found in RelA/SpoT proteins containing protein, expressed
LOC_Os01g40170	35.5	1&2	-exon (LOC_Os01g40170.1, exon 9 of 14)	translation initiation factor, putative, expressed
LOC_Os08g44860	35.5	1&2	-intron (LOC_Os08g44860.3, intron 10 of 31)	aminopeptidase, putative, expressed
LOC_Os08g27740	35.5	1&2	Intergenic	transposon protein, putative, unclassified, expressed
LOC_Os04g51550	35.5	1&2	#NAME?	retrotransposon protein, putative, unclassified, expressed
LOC_Os02g56510	35.5	1&2	Intergenic	phosphate transporter 1, putative, expressed
LOC_Os10g41980	35.5	1&2	-exon (LOC_Os10g41970.1, exon 5 of 7)	RALFL26 - Rapid ALkalinization Factor RALF family protein precursor, expressed
LOC_Os02g55610	35.5	1&2	Intergenic	serine-rich protein, putative, expressed
LOC_Os05g03460	35.5	1&2	Intergenic	protein kinase, putative, expressed
LOC_Os06g41310	35.5	1&2	Intergenic	hypothetical protein
LOC_Os04g31330	35.5	1&2	#NAME?	exo70 exocyst complex subunit domain containing protein, expressed
LOC_Os07g12010	35.5	1&2	Intergenic	retrotransposon protein, putative, unclassified
LOC_Os03g02150	35.5	1&2	-exon (LOC_Os03g02150.1, exon 5 of 27)	adapitin protein, putative, expressed
LOC_Os12g30540	35.5	1&2	Intergenic	ubiquitin carboxyl-terminal hydrolase, putative, expressed
LOC_Os01g11390	35.5	1&2	-exon (LOC_Os01g11370.1, exon 19 of 24)	expressed protein
LOC_Os07g25730	35.5	1&2	-exon (LOC_Os07g25730.1, exon 1 of 1)	expressed protein
LOC_Os03g13970	35.5	1&2	-exon (LOC_Os03g13970.1, exon 5 of 11)	26S proteasome non-ATPase regulatory subunit 4, putative, expressed
LOC_Os05g48416	35.5	1&2	-exon (LOC_Os05g48416.1, exon 4 of 9)	lipase-related, putative, expressed
LOC_Os12g07150	35.5	1&2	-intron (LOC_Os12g07150.1, intron 3 of 17)	amidase family protein, putative, expressed
LOC_Os12g07160	35.5	1&2	-exon (LOC_Os12g07160.1, exon 4 of 5)	plant protein of unknown function DUF869 domain containing protein, expressed
LOC_Os04g46020	35.5	1&2	-intron (LOC_Os04g46020.1, intron 1 of 5)	GATA zinc finger domain containing protein, expressed
LOC_Os05g28120	35.5	1&2	#NAME?	transposon protein, putative, unclassified, expressed
LOC_Os12g39070	35.5	1&2	-intron (LOC_Os12g39070.1, intron 5 of 10)	TATA-binding protein, putative, expressed
LOC_Os06g04860	35.5	1&2	promoter-TSS (LOC_Os06g04860.1)	hypothetical protein
LOC_Os03g06840	35.5	1&2	-intron (LOC_Os03g06835.1, intron 1 of 1)	GRF zinc finger family protein, expressed
LOC_Os03g61650	35.5	1&2	-intron (LOC_Os03g61640.1, intron 10 of 10)	expressed protein
LOC_Os02g39090	35.5	1&2	#NAME?	expressed protein
LOC_Os01g55795	35.5	1&2	-exon (LOC_Os01g55799.2, exon 2 of 2)	expressed protein
LOC_Os02g39795	35.5	1&2	-exon (LOC_Os02g39795.1, exon 2 of 5)	S-adenosyl-l-methionine decarboxylase leader peptide, putative, expressed
LOC_Os03g31240	35.5	1&2	#NAME?	ZOS3-10 - C2H2 zinc finger protein, expressed
LOC_Os04g41130	35.5	1&2	-exon (LOC_Os04g41130.1, exon 1 of 4)	osFTL6 FT-Like6 homologous to Flowering Locus T gene; expressed
LOC_Os09g23330	35.5	1&2	promoter-TSS (LOC_Os09g23330.1)	retrotransposon, putative, centromere-specific, expressed
LOC_Os06g50400	35.5	1&2	Intergenic	expansin precursor, putative, expressed
LOC_Os06g43920	35.5	1&2	promoter-TSS (LOC_Os06g43920.1)	hypothetical protein
LOC_Os09g34030	35.5	1&2	#NAME?	expressed protein
LOC_Os06g14080	35.5	1&2	-exon (LOC_Os06g14080.1, exon 9 of 11)	ATMAP70 protein, putative, expressed
LOC_Os03g27820	35.5	1&2	Intergenic	expressed protein
LOC_Os08g33340	35.5	1&2	-intron (LOC_Os08g33330.1, intron 2 of 3)	RAD23 DNA repair protein, putative, expressed
LOC_Os09g37730	35.5	1&2	#NAME?	expressed protein
LOC_Os10g37468	35.5	1&2	Intergenic	retrotransposon protein, putative, Ty1-copia subclass, expressed
LOC_Os01g73960	35.5	1&2	#NAME?	drought induced 19 protein, putative, expressed
LOC_Os07g30200	35.5	1&2	-intron (LOC_Os07g30200.2, intron 6 of 14)	tRNA synthetases class II domain containing protein, expressed
LOC_Os11g03700	35	1&2	promoter-TSS (LOC_Os11g03700.1)	histone-lysine N-methyltransferase, H3 lysine-9 specific SUVH1, putative, expressed
LOC_Os01g03100	35	1&2	Intergenic	protein binding protein, putative, expressed
LOC_Os03g31839	35	1&2	-intron (LOC_Os03g31839.1, intron 5 of 18)	transposon protein, putative, unclassified, expressed
LOC_Os12g07490	35	1&2	#NAME?	protein transport protein Sec61 subunit beta, putative, expressed
LOC_Os03g16660	35	1&2	#NAME?	expressed protein
LOC_Os02g35880	35	1&2	-intron (LOC_Os02g35880.1, intron 2 of 3)	salt tolerant protein, putative, expressed
LOC_Os07g48430	35	1&2	-intron (LOC_Os07g48430.3, intron 4 of 4)	nucleoside-triphosphatase, putative, expressed
LOC_Os06g28590	35	1&2	-exon (LOC_Os06g28590.2, exon 8 of 8)	bg55, putative, expressed
LOC_Os12g06140	35	1&2	promoter-TSS (LOC_Os12g06140.1)	expressed protein
LOC_Os02g49760	35	1&2	-exon (LOC_Os02g49760.4, exon 7 of 9)	potassium transporter, putative, expressed
LOC_Os06g46410	35	1&2	-exon (LOC_Os06g46410.1, exon 12 of 14)	auxin response factor, putative, expressed
LOC_Os07g13534	35	1&2	#NAME?	expressed protein
LOC_Os09g36590	35	1&2	Intergenic	retrotransposon protein, putative, LINE subclass, expressed
LOC_Os11g05410	35	1&2	-intron (LOC_Os11g05410.1, intron 1 of 2)	Ser/Thr protein phosphatase family protein, putative, expressed
LOC_Os02g08320	35	1&2	promoter-TSS (LOC_Os02g08320.1)	haemolysin-III, putative, expressed
LOC_Os08g04810	35	1&2	-exon (LOC_Os08g04810.1, exon 10 of 10)	serine esterase family protein, putative, expressed
LOC_Os03g50430	35	1&2	-exon (LOC_Os03g50430.1, exon 6 of 6)	zinc finger family protein, putative, expressed
LOC_Os02g38020	35	1&2	-exon (LOC_Os02g38020.1, exon 1 of 3)	inorganic phosphate transporter 2-1, chloroplast precursor, putative, expressed
LOC_Os07g03750	35	1&2	#NAME?	SCP-like extracellular protein, expressed
LOC_Os03g23960	35	1&2	Intergenic	IQ calmodulin-binding motif family protein, putative, expressed
LOC_Os10g31440	35	1&2	#NAME?	retrotransposon protein, putative, unclassified, expressed
LOC_Os11g33320	35	1&2	-exon (LOC_Os11g33320.1, exon 2 of 3)	OsFBX425 - F-box domain containing protein, expressed
LOC_Os02g09440	35	1&2	-exon (LOC_Os02g09440.1, exon 7 of 11)	expressed protein
LOC_Os04g41310	35	1&2	#NAME?	STRUBBELIG-RECEPTOR FAMILY 8 precursor, putative, expressed
LOC_Os11g13800	34.5	1&2	-exon (LOC_Os11g13800.1, exon 5 of 6)	expressed protein
LOC_Os11g36160	34.5	1&2	-exon (LOC_Os11g36160.1, exon 1 of 2)	receptor-like protein kinase 2 precursor, putative, expressed
LOC_Os02g03750	34.5	1&2	-exon (LOC_Os02g03760.2, exon 4 of 4)	polygalacturonase, putative, expressed
LOC_Os02g58010	34.5	1&2	#NAME?	expressed protein
LOC_Os03g50810	34.5	1&2	-exon (LOC_Os03g50810.1, exon 1 of 2)	receptor protein kinase TMK1 precursor, putative, expressed
LOC_Os09g17590	34.5	1&2	-exon (LOC_Os09g17590.1, exon 3 of 4)	expressed protein
LOC_Os01g40330	34.5	1&2	-intron (LOC_Os01g40330.1, intron 5 of 5)	DUF630/DUF632 domains containing protein, putative, expressed
LOC_Os06g51084	34.5	1&2	-exon (LOC_Os06g51084.4, exon 8 of 16)	1,4-alpha-glucan-branching enzyme, chloroplast precursor, putative, expressed
LOC_Os04g57720	34.5	1&2	#NAME?	OsRR6 type-A response regulator, expressed
LOC_Os04g32680	34.5	1&2	-exon (LOC_Os04g32690.1, exon 23 of 27)	POEI20 - Pollen Ole e I allergen and extensin family protein precursor, expressed
LOC_Os03g53670	34.5	1&2	-exon (LOC_Os03g53660.1, exon 30 of 39)	YT521-B-like family domain containing protein, expressed
LOC_Os06g35030	34.5	1&2	#NAME?	RNA recognition motif containing protein, putative, expressed
LOC_Os05g15720	34.5	1&2	-intron (LOC_Os05g15720.1, intron 6 of 12)	expressed protein
LOC_Os02g54110	34.5	1&2	-intron (LOC_Os02g54110.1, intron 2 of 18)	expressed protein
LOC_Os06g01650	34.5	1&2	-exon (LOC_Os06g01650.2, exon 1 of 12)	expressed protein
LOC_Os01g06050	34.5	1&2	#NAME?	expressed protein
LOC_Os10g28640	34.5	1&2	-exon (LOC_Os10g28640.1, exon 1 of 7)	RIO1 family protein, expressed
LOC_Os06g51110	34.5	1&2	-exon (LOC_Os06g51110.1, exon 10 of 12)	cyclin, putative, expressed
LOC_Os02g08030	34.5	1&2	#NAME?	aldose 1-epimerase, putative, expressed
LOC_Os08g14230	34.5	1&2	-intron (LOC_Os08g14230.1, intron 15 of 15)	villin, putative, expressed
LOC_Os01g01970	34.5	1&2	-intron (LOC_Os01g01970.1, intron 2 of 3)	expressed protein
LOC_Os02g57460	34.5	1&2	#NAME?	RING-H2 finger protein ATL5G, putative, expressed
LOC_Os10g01044	34.5	1&2	Intergenic	isoflavone reductase, putative, expressed
LOC_Os02g50760	34.5	1&2	-intron (LOC_Os02g50760.3, intron 2 of 9)	heat shock protein DnaJ, putative, expressed
LOC_Os12g05890	34.5	1&2	promoter-TSS (LOC_Os12g05890.1)	expressed protein
LOC_Os04g51940	34.5	1&2	Intergenic	YT521-B, putative, expressed
LOC_Os12g17550	34.5	1&2	-intron (LOC_Os12g17550.1, intron 3 of 5)	expressed protein
LOC_Os04g42370	34	1&2	promoter-TSS (LOC_Os04g42370.1)	expressed protein
LOC_Os06g09679	34	1&2	-exon (LOC_Os06g09660.1, exon 11 of 13)	chaperonin, putative, expressed
LOC_Os08g33660	34	1&2	-exon (LOC_Os08g33660.1, exon 3 of 3)	MYB family transcription factor, putative, expressed
LOC_Os02g03040	34	1&2	-intron (LOC_Os02g03040.3, intron 4 of 5)	RNA recognition motif containing protein, expressed
LOC_Os08g02400	34	1&2	-intron (LOC_Os08g02400.1, intron 4 of 4)	40S ribosomal protein S13, putative, expressed
LOC_Os09g10950	34	1&2	-intron (LOC_Os09g10950.1, intron 1 of 1)	expressed protein
LOC_Os02g52470	34	1&2	Intergenic	ATP-binding domain-containing protein, putative, expressed
LOC_Os06g02250	34	1&2	Intergenic	MYB family transcription factor, putative, expressed
LOC_Os06g29570	34	1&2	#NAME?	retrotransposon protein, putative, unclassified
LOC_Os12g38500	34	1&2	promoter-TSS (LOC_Os12g38500.1)	transposon protein, putative, unclassified, expressed
LOC_Os09g37410	34	1&2	promoter-TSS (LOC_Os09g37410.1)	OsSAUR46 - Auxin-responsive SAUR gene family member, expressed
LOC_Os03g06180	34	1&2	-intron (LOC_Os03g06180.1, intron 5 of 9)	expressed protein
LOC_Os01g13420	34	1&2	Intergenic	SOUL heme-binding protein, putative, expressed
LOC_Os07g31290	34	1&2	-intron (LOC_Os07g31290.1, intron 2 of 3)	tyrosine protein kinase domain containing protein, putative, expressed
LOC_Os06g16360	34	1&2	promoter-TSS (LOC_Os06g16360.1)	expressed protein
LOC_Os09g17620	34	1&2	Intergenic	ubiquitin domain-containing protein 2, putative, expressed
LOC_Os08g22864	34	1&2	-intron (LOC_Os08g22864.2, intron 10 of 24)	sec8 exocyst complex component specific domain containing protein, expressed
LOC_Os02g02290	34	1&2	Intergenic	SNF2 family N-terminal domain containing protein, expressed
LOC_Os07g07610	34	1&2	-intron (LOC_Os07g07610.1, intron 3 of 5)	RNA polymerase subunit, putative, expressed
LOC_Os02g50790	34	1&2	Intergenic	nuclear-pore anchor, putative, expressed
LOC_Os07g49000	34	1&2	Intergenic	DNAJ heat shock N-terminal domain-containing protein, putative, expressed
LOC_Os03g15770	34	1&2	-exon (LOC_Os03g15770.3, exon 5 of 7)	tyrosine protein kinase domain containing protein, putative, expressed
LOC_Os05g43374	34	1&2	-intron (LOC_Os05g43374.1, intron 9 of 14)	pseudouridylate synthase, putative, expressed
LOC_Os08g19620	34	1&2	#NAME?	hypothetical protein
LOC_Os02g03340	34	1&2	-exon (LOC_Os02g03340.5, exon 9 of 11)	RNA polymerase II transcription factor B subunit 4, putative, expressed
LOC_Os01g71190	34	1&2	-exon (LOC_Os01g71180.1, exon 1 of 1)	photosystem II reaction center PSB28 protein, chloroplast precursor, putative, expressed
LOC_Os02g26984	33.6667	1&2	-intron (LOC_Os02g26984.1, intron 10 of 14)	expressed protein
LOC_Os03g19020	33.6667	1&2	-intron (LOC_Os03g19020.2, intron 2 of 2)	PHD-finger family protein, expressed
LOC_Os10g22760	33.5	1&2	Intergenic	transposon protein, putative, CACTA, En/Spm sub-class, expressed
LOC_Os06g05160	33.5	1&2	-intron (LOC_Os06g05160.1, intron 5 of 9)	sulfate transporter, putative, expressed
LOC_Os01g53040	33.5	1&2	promoter-TSS (LOC_Os01g53040.1)	WRKY14, expressed
LOC_Os03g30830	33.5	1&2	-intron (LOC_Os03g30830.1, intron 3 of 3)	X8 domain containing protein, expressed
LOC_Os08g29170	33.5	1&2	#NAME?	dehydrogenase, putative, expressed
LOC_Os06g48330	33.5	1&2	Intergenic	ATEXO70G1, putative, expressed
LOC_Os10g04290	33.5	1&2	-intron (LOC_Os10g04290.1, intron 1 of 14)	transposon protein, putative, CACTA, En/Spm sub-class, expressed
LOC_Os05g28970	33.5	1&2	-exon (LOC_Os05g28980.6, exon 3 of 3)	expressed protein
LOC_Os04g42189	33.5	1&2	#NAME?	expressed protein
LOC_Os04g35810	33.5	1&2	promoter-TSS (LOC_Os04g35810.1)	expressed protein
LOC_Os02g34630	33.5	1&2	-exon (LOC_Os02g34630.2, exon 5 of 5)	MYB family transcription factor, putative, expressed
LOC_Os12g39420	33.5	1&2	-intron (LOC_Os12g39420.8, intron 14 of 14)	nucleobase-ascorbate transporter, putative, expressed
LOC_Os12g06970	33.5	1&2	-exon (LOC_Os12g06980.1, exon 13 of 15)	ECAGL3 - ECA1 gametogenesis related family protein precursor, putative, expressed
LOC_Os09g21200	33.5	1&2	Intergenic	retrotransposon protein, putative, unclassified
LOC_Os06g48930	33.5	1&2	#NAME?	expressed protein
LOC_Os12g42660	33.5	1&2	-exon (LOC_Os12g42660.1, exon 3 of 17)	AGC_AGC_other_GWLd.1 - ACG kinases include homologs to PKA, PKG and PKC, expressed
LOC_Os06g20860	33.5	1&2	-exon (LOC_Os06g20860.1, exon 1 of 2)	paramyosin, putative, expressed
LOC_Os06g22654	33.5	1&2	-exon (LOC_Os06g22650.1, exon 9 of 10)	expressed protein
LOC_Os09g14540	33.5	1&2	-exon (LOC_Os09g14540.1, exon 2 of 11)	protein phosphatase 2C, putative, expressed
LOC_Os03g17120	33.5	1&2	-exon (LOC_Os03g17120.2, exon 8 of 15)	arginine biosynthesis bifunctional protein argJ 1, putative, expressed
LOC_Os09g27160	33.5	1&2	-intron (LOC_Os09g27160.1, intron 1 of 1)	expressed protein
LOC_Os03g09810	33.5	1&2	-exon (LOC_Os03g09810.1, exon 6 of 7)	polyamine oxidase precursor, putative, expressed
LOC_Os06g50830	33.5	1&2	Intergenic	bZIP transcription factor domain containing protein, expressed
LOC_Os03g15580	33.5	1&2	-intron (LOC_Os03g15580.1, intron 3 of 17)	AT hook motif family protein, expressed
LOC_Os07g02870	33.5	1&2	promoter-TSS (LOC_Os07g02870.1)	DUF538 domain containing protein, putative, expressed
LOC_Os12g42760	33.5	1&2	-exon (LOC_Os12g42760.1, exon 2 of 3)	type IIB DNA topoisomerase, putative, expressed
LOC_Os03g26630	33.5	1&2	#NAME?	SAP domain containing protein, expressed
LOC_Os09g31210	33.5	1&2	#NAME?	AGC_PVPK_like_CDK8.1 - ACG kinases include homologs to PKA, PKG and PKC, expressed
LOC_Os04g34380	33.5	1&2	#NAME?	expressed protein
LOC_Os10g37760	33.5	1&2	-exon (LOC_Os10g37760.2, exon 5 of 5)	OsRhmbd17 - Putative Rhomboid homologue, expressed
LOC_Os01g01040	33.5	1&2	-exon (LOC_Os01g01040.3, exon 3 of 7)	expressed protein
LOC_Os08g14230	33.5	1&2	-intron (LOC_Os08g14230.1, intron 9 of 15)	villin, putative, expressed
LOC_Os03g46750	33.5	1&2	-intron (LOC_Os03g46750.1, intron 2 of 3)	GPI mannosyltransferase 1, putative, expressed
LOC_Os12g36170	33.5	1&2	-exon (LOC_Os12g36180.1, exon 7 of 8)	HEAT repeat family protein, putative, expressed
LOC_Os04g31180	33	1&2	-exon (LOC_Os04g31190.1, exon 15 of 20)	retrotransposon protein, putative, unclassified, expressed
LOC_Os10g24890	33	1&2	Intergenic	hypothetical protein
LOC_Os05g38390	33	1&2	Intergenic	laccase precursor protein, putative, expressed
LOC_Os01g11414	33	1&2	#NAME?	sodium/calcium exchanger protein, putative, expressed
LOC_Os01g61680	33	1&2	-intron (LOC_Os01g61690.1, intron 6 of 8)	expressed protein
LOC_Os06g36040	33	1&2	#NAME?	expressed protein
LOC_Os08g40680	33	1&2	#NAME?	glycosyl hydrolase, putative, expressed
LOC_Os08g24370	33	1&2	-exon (LOC_Os08g24380.1, exon 8 of 8)	OsFBX287 - F-box domain containing protein, expressed
LOC_Os02g14840	33	1&2	promoter-TSS (LOC_Os02g14840.1)	potassium channel KAT1, putative, expressed
LOC_Os10g07400	33	1&2	-exon (LOC_Os10g07400.2, exon 2 of 3)	disease resistance RPP13-like protein 1, putative, expressed
LOC_Os09g30150	33	1&2	Intergenic	AGC_PVPK_like_kin82y.16 - ACG kinases include homologs to PKA, PKG and PKC, expressed
LOC_Os12g07180	33	1&2	-intron (LOC_Os12g07190.1, intron 13 of 13)	transposon protein, putative, Pong sub-class, expressed
LOC_Os04g59460	33	1&2	-exon (LOC_Os04g59460.1, exon 8 of 15)	expressed protein
LOC_Os11g37270	33	1&2	#NAME?	AMBP1 - Antimicrobial peptide MBP-1 family protein precursor, expressed
LOC_Os08g41040	33	1&2	-intron (LOC_Os08g41040.1, intron 4 of 4)	expressed protein
LOC_Os07g32340	33	1&2	-exon (LOC_Os07g32340.1, exon 5 of 6)	retrotransposon protein, putative, unclassified, expressed
LOC_Os12g40600	33	1&2	Intergenic	transposon protein, putative, CACTA, En/Spm sub-class
LOC_Os02g05020	33	1&2	Intergenic	hypothetical protein
LOC_Os09g38330	33	1&2	-intron (LOC_Os09g38330.1, intron 3 of 16)	MORN repeat domain containing protein, expressed
LOC_Os03g40550	33	1&2	Intergenic	kinase, pfkB family, putative, expressed
LOC_Os03g01710	33	1&2	-intron (LOC_Os03g01710.1, intron 7 of 8)	expressed protein
LOC_Os06g50030	33	1&2	Intergenic	CAMK_CAMK_like.30 - CAMK includes calcium/calmodulin depedent protein kinases, expressed
LOC_Os01g53030	33	1&2	Intergenic	expressed protein
LOC_Os07g27000	33	1&2	Intergenic	retrotransposon protein, putative, unclassified, expressed
LOC_Os01g42234	33	1&2	-exon (LOC_Os01g42234.2, exon 4 of 8)	amino acid permease family protein, putative, expressed
LOC_Os12g24240	33	1&2	-exon (LOC_Os12g24250.1, exon 17 of 25)	expressed protein
LOC_Os06g44360	33	1&2	-exon (LOC_Os06g44370.1, exon 2 of 2)	expressed protein
LOC_Os10g07060	33	1&2	#NAME?	B3 DNA binding domain containing protein, expressed
LOC_Os02g48020	33	1&2	#NAME?	expressed protein
LOC_Os03g02890	32.5	1&2	-intron (LOC_Os03g02890.1, intron 2 of 4)	expressed protein
LOC_Os03g19570	32.5	1&2	-exon (LOC_Os03g19570.1, exon 9 of 10)	fip1 motif family protein, expressed
LOC_Os07g45980	32.5	1&2	-intron (LOC_Os07g45970.1, intron 7 of 7)	retrotransposon protein, putative, unclassified, expressed
LOC_Os03g08624	32.5	1&2	promoter-TSS (LOC_Os03g08624.1)	dihydroflavonol-4-reductase, putative, expressed
LOC_Os03g58570	32.5	1&2	#NAME?	WD domain, G-beta repeat domain containing protein, expressed
LOC_Os09g30340	32.5	1&2	promoter-TSS (LOC_Os09g30340.1)	photosystem I reaction center subunit, chloroplast precursor, putative, expressed
LOC_Os08g15060	32.5	1&2	Intergenic	ATP binding protein, putative, expressed
LOC_Os11g25990	32.5	1&2	-exon (LOC_Os11g25980.2, exon 26 of 27)	indole-3-acetate beta-glucosyltransferase, putative, expressed
LOC_Os01g14650	32.5	1&2	promoter-TSS (LOC_Os01g14650.1)	expansin precursor, putative, expressed
LOC_Os07g31530	32.5	1&2	-exon (LOC_Os07g31540.1, exon 15 of 18)	retrotransposon protein, putative, unclassified, expressed
LOC_Os02g20844	32.5	1&2	-exon (LOC_Os02g20844.2, exon 3 of 3)	expressed protein
LOC_Os05g16100	32.5	1&2	#NAME?	expressed protein
LOC_Os11g04420	32.5	1&2	#NAME?	AIG2-like family domain containing protein, expressed
LOC_Os03g11510	32.5	1&2	-exon (LOC_Os03g11510.1, exon 2 of 9)	mitochondrial carrier protein, putative, expressed
LOC_Os07g16970	32.5	1&2	-intron (LOC_Os07g16970.1, intron 6 of 12)	rab GDP dissociation inhibitor alpha, putative, expressed
LOC_Os10g40490	32.5	1&2	-intron (LOC_Os10g40490.1, intron 7 of 7)	U-box domain containing protein, expressed
LOC_Os06g37550	32.5	1&2	-intron (LOC_Os06g37550.1, intron 2 of 6)	expressed protein
LOC_Os12g39850	32.5	1&2	promoter-TSS (LOC_Os12g39850.1)	helix-loop-helix DNA-binding domain containing protein, expressed
LOC_Os04g57300	32.5	1&2	-exon (LOC_Os04g57300.2, exon 1 of 1)	phosphatidylinositol 3- and 4-kinase family protein, putative, expressed
LOC_Os08g15050	32.5	1&2	-exon (LOC_Os08g15060.1, exon 9 of 11)	CCT/B-box zinc finger protein, putative, expressed
LOC_Os05g41460	32.5	1&2	#NAME?	cysteine proteinase inhibitor precursor protein, putative, expressed
LOC_Os02g37050	32.5	1&2	-intron (LOC_Os02g37050.1, intron 2 of 16)	phosphatidylinositolglycan class N family protein, expressed
LOC_Os09g31390	32.5	1&2	promoter-TSS (LOC_Os09g31390.3)	transcription factor, putative, expressed
LOC_Os05g05130	32.5	1&2	-intron (LOC_Os05g05130.1, intron 8 of 8)	GA20663-PA, putative, expressed
LOC_Os10g27980	32.3333	1&2	#NAME?	transmembrane amino acid transporter protein, putative, expressed
LOC_Os01g68010	32	1&2	#NAME?	TBC domain containing protein, expressed
LOC_Os02g15930	32	1&2	-exon (LOC_Os02g15930.1, exon 2 of 2)	expressed protein
LOC_Os01g37120	32	1&2	Intergenic	WD domain, G-beta repeat domain containing protein, expressed
LOC_Os04g57030	32	1&2	#NAME?	VQ domain containing protein, putative, expressed
LOC_Os02g04800	32	1&2	-exon (LOC_Os02g04810.1, exon 12 of 14)	AIG2-like family domain containing protein, expressed
LOC_Os05g04510	32	1&2	Intergenic	S-adenosylmethionine synthetase, putative, expressed
LOC_Os02g18180	32	1&2	-intron (LOC_Os02g18180.1, intron 5 of 12)	ATP-binding cassette sub-family E member 1, putative, expressed
LOC_Os06g29450	32	1&2	#NAME?	expressed protein
LOC_Os07g02150	32	1&2	#NAME?	3-5 exonuclease domain-containing protein, putative, expressed
LOC_Os05g09290	32	1&2	Intergenic	expressed protein
LOC_Os05g39800	32	1&2	promoter-TSS (LOC_Os05g39800.1)	NFD4, putative, expressed
LOC_Os04g57830	32	1&2	Intergenic	expressed protein
LOC_Os07g41200	32	1&2	-exon (LOC_Os07g41200.1, exon 5 of 5)	expressed protein
LOC_Os06g04560	32	1&2	-intron (LOC_Os06g04560.2, intron 10 of 15)	kinesin motor domain containing protein, expressed
LOC_Os09g39390	32	1&2	-exon (LOC_Os09g39390.1, exon 5 of 9)	oxidoreductase, aldo/keto reductase family protein, putative, expressed
LOC_Os04g32780	32	1&2	Intergenic	hypothetical protein
LOC_Os01g69070	32	1&2	#NAME?	auxin efflux carrier component, putative, expressed
LOC_Os01g48670	32	1&2	-intron (LOC_Os01g48680.2, intron 16 of 23)	retrotransposon protein, putative, Ty1-copia subclass, expressed
LOC_Os01g12880	32	1&2	-intron (LOC_Os01g12880.1, intron 6 of 9)	VHS and GAT domain containing protein, expressed
LOC_Os02g39040	32	1&2	#NAME?	mTERF domain containing protein, expressed
LOC_Os07g27490	32	1&2	Intergenic	Regulator of chromosome condensation domain containing protein, expressed
LOC_Os03g52090	32	1&2	-intron (LOC_Os03g52090.1, intron 5 of 36)	calcium-transporting ATPase 3, endoplasmic reticulum-type, putative, expressed
LOC_Os06g42670	32	1&2	#NAME?	transposon protein, putative, CACTA, En/Spm sub-class
LOC_Os01g09770	32	1&2	#NAME?	expressed protein
LOC_Os07g41180	32	1&2	-exon (LOC_Os07g41180.1, exon 5 of 10)	RNA-binding protein-like, putative, expressed
LOC_Os02g19540	31.6667	1&2	#NAME?	OsFBX47 - F-box domain containing protein, expressed
LOC_Os11g39380	31.5	1&2	Intergenic	expressed protein
LOC_Os01g40350	31.5	1&2	#NAME?	hypothetical protein
LOC_Os01g10320	31.5	1&2	-exon (LOC_Os01g10320.1, exon 2 of 14)	class III HD-Zip protein 8, putative, expressed
LOC_Os04g50940	31.5	1&2	promoter-TSS (LOC_Os04g50940.1)	peptide transporter PTR2, putative, expressed
LOC_Os01g66490	31.5	1&2	#NAME?	no apical meristem protein, putative, expressed
LOC_Os07g42640	31.5	1&2	-intron (LOC_Os07g42640.2, intron 5 of 9)	FYVE zinc finger family protein, expressed
LOC_Os12g36980	31.5	1&2	Intergenic	expressed protein
LOC_Os11g07930	31.5	1&2	-intron (LOC_Os11g07930.1, intron 3 of 7)	oxidoreductase, short chain dehydrogenase/reductase family domain containing family, expressed
LOC_Os03g60639	31.5	1&2	Intergenic	expressed protein
LOC_Os01g62244	31.5	1&2	#NAME?	ubiquitin-conjugating enzyme, putative, expressed
LOC_Os02g52130	31.5	1&2	-intron (LOC_Os02g52130.7, intron 2 of 2)	OsFBX61 - F-box domain containing protein, expressed
LOC_Os02g13580	31.5	1&2	Intergenic	kinesin motor domain containing protein, expressed
LOC_Os05g50360	31.5	1&2	promoter-TSS (LOC_Os05g50360.1)	anaphase-promoting complex subunit 10, putative, expressed
LOC_Os03g50520	31.5	1&2	-exon (LOC_Os03g50510.1, exon 8 of 9)	dynamin family protein, putative, expressed
LOC_Os08g16820	31.5	1&2	#NAME?	retrotransposon protein, putative, SINE subclass, expressed
LOC_Os01g19150	31.5	1&2	-exon (LOC_Os01g19150.2, exon 7 of 12)	CGMC_GSK.3 - CGMC includes CDA, MAPK, GSK3, and CLKC kinases, expressed
LOC_Os02g30530	31.5	1&2	-exon (LOC_Os02g30530.1, exon 2 of 4)	transposon protein, putative, unclassified, expressed
LOC_Os11g06320	31.5	1&2	-exon (LOC_Os11g06320.1, exon 2 of 4)	expressed protein
LOC_Os02g51880	31.5	1&2	-exon (LOC_Os02g51880.1, exon 1 of 1)	amine oxidase, putative, expressed
LOC_Os11g25550	31.5	1&2	Intergenic	hypothetical protein
LOC_Os08g07690	31.5	1&2	promoter-TSS (LOC_Os08g07690.1)	expressed protein
LOC_Os01g59350	31.5	1&2	-exon (LOC_Os01g59340.2, exon 15 of 16)	transcription factor, putative, expressed
LOC_Os08g23280	31.5	1&2	-exon (LOC_Os08g23280.1, exon 1 of 1)	expressed protein
LOC_Os03g42030	31.5	1&2	-exon (LOC_Os03g42040.1, exon 3 of 5)	expressed protein
LOC_Os12g07140	31.5	1&2	-intron (LOC_Os12g07150.1, intron 14 of 17)	expressed protein
LOC_Os10g34704	31.5	1&2	Intergenic	hypothetical protein
LOC_Os06g08370	31.5	1&2	-intron (LOC_Os06g08380.1, intron 40 of 40)	hypothetical protein
LOC_Os06g44390	31.5	1&2	Intergenic	expressed protein
LOC_Os12g42520	31.5	1&2	-exon (LOC_Os12g42520.1, exon 1 of 3)	receptor kinase, putative, expressed
LOC_Os04g39140	31.5	1&2	#NAME?	acetyltransferase, GNAT family, putative, expressed
LOC_Os10g40660	31.5	1&2	#NAME?	ZOS10-07 - C2H2 zinc finger protein, expressed
LOC_Os07g40930	31.5	1&2	-intron (LOC_Os07g40930.1, intron 9 of 12)	WD repeat-containing protein 12, putative, expressed
LOC_Os09g39474	31.5	1&2	-intron (LOC_Os09g39462.2, intron 4 of 4)	expressed protein
LOC_Os01g12830	31.5	1&2	#NAME?	erythronate-4-phosphate dehydrogenase domain containing protein, expressed
LOC_Os10g26600	31.5	1&2	-exon (LOC_Os10g26600.1, exon 8 of 9)	soluble inorganic pyrophosphatase, putative, expressed
LOC_Os02g44104	31.5	1&2	-exon (LOC_Os02g44104.3, exon 1 of 2)	F-box family protein, putative, expressed
LOC_Os07g48290	31.5	1&2	-exon (LOC_Os07g48290.1, exon 2 of 7)	AGC_AGC_other_RS6K_like.2 - ACG kinases include homologs to PKA, PKG and PKC, expressed
LOC_Os07g25710	31.5	1&2	-exon (LOC_Os07g25710.2, exon 3 of 8)	myb-like DNA-binding domain containing protein, expressed
LOC_Os02g44010	31.5	1&2	-exon (LOC_Os02g44010.1, exon 2 of 5)	expressed protein
LOC_Os11g39540	31.5	1&2	-exon (LOC_Os11g39550.1, exon 9 of 9)	14-3-3 protein, putative, expressed
LOC_Os06g46430	31.5	1&2	-intron (LOC_Os06g46430.1, intron 1 of 2)	expressed protein
LOC_Os02g58210	31.5	1&2	-exon (LOC_Os02g58210.2, exon 9 of 16)	jmjC domain containing protein, expressed
LOC_Os05g46395	31	1&2	#NAME?	expressed protein
LOC_Os01g33460	31	1&2	Intergenic	retrotransposon protein, putative, unclassified, expressed
LOC_Os01g59540	31	1&2	-exon (LOC_Os01g59550.1, exon 12 of 14)	GRF zinc finger family protein
LOC_Os01g53610	31	1&2	-exon (LOC_Os01g53610.1, exon 2 of 2)	selenium-binding protein, related, putative, expressed
LOC_Os06g03600	31	1&2	-intron (LOC_Os06g03600.1, intron 4 of 9)	transcriptional corepressor SEUSS, putative, expressed
LOC_Os08g38710	31	1&2	-exon (LOC_Os08g38710.1, exon 5 of 13)	uncharacterized glycosyltransferase, putative, expressed
LOC_Os06g30430	31	1&2	#NAME?	disease resistance protein RPM1, putative, expressed
LOC_Os10g39190	31	1&2	#NAME?	B3 DNA binding domain containing protein, expressed
LOC_Os09g39220	31	1&2	Intergenic	delta14-sterol reductase, putative, expressed
LOC_Os09g32964	31	1&2	#NAME?	peroxidase precursor, putative, expressed
LOC_Os12g43960	31	1&2	#NAME?	hypothetical protein
LOC_Os03g08830	31	1&2	-intron (LOC_Os03g08820.1, intron 8 of 11)	WD domain, G-beta repeat domain containing protein, expressed
LOC_Os02g14730	31	1&2	-exon (LOC_Os02g14730.1, exon 3 of 15)	ubiquitin carboxyl-terminal hydrolase family protein, expressed
LOC_Os11g44900	31	1&2	promoter-TSS (LOC_Os11g44900.1)	retrotransposon protein, putative, unclassified, expressed
LOC_Os08g38440	31	1&2	-intron (LOC_Os08g38440.1, intron 4 of 8)	GRAM and C2 domains containing protein, putative, expressed
LOC_Os04g41200	31	1&2	-intron (LOC_Os04g41200.1, intron 10 of 13)	lipase, putative, expressed
LOC_Os02g46640	31	1&2	#NAME?	heat shock protein DnaJ, putative, expressed
LOC_Os01g46700	31	1&2	-exon (LOC_Os01g46700.1, exon 7 of 23)	SET domain containing protein, expressed
LOC_Os10g20600	31	1&2	-intron (LOC_Os10g20600.1, intron 8 of 8)	zinc finger, C3HC4 type domain containing protein, expressed
LOC_Os03g26044	31	1&2	-exon (LOC_Os03g26044.1, exon 7 of 10)	CSLA5 - cellulose synthase-like family A; mannan synthase, expressed
LOC_Os07g01060	31	1&2	-exon (LOC_Os07g01060.2, exon 2 of 3)	expressed protein
LOC_Os05g43610	31	1&2	-exon (LOC_Os05g43610.1, exon 7 of 14)	ATBARD1/BARD1, putative, expressed
LOC_Os08g04390	31	1&2	-exon (LOC_Os08g04390.2, exon 3 of 5)	basic helix-loop-helix DND-binding domain containing protein, expressed
LOC_Os03g60930	31	1&2	-intron (LOC_Os03g60930.1, intron 10 of 16)	RNA recognition motif containing protein, putative, expressed
LOC_Os02g45560	31	1&2	#NAME?	expressed protein
LOC_Os11g35040	31	1&2	-intron (LOC_Os11g35040.1, intron 1 of 6)	aminotransferase, classes I and II, domain containing protein, expressed
LOC_Os10g32700	31	1&2	promoter-TSS (LOC_Os10g32700.1)	hypersensitive-induced response protein, putative, expressed
LOC_Os02g54340	31	1&2	promoter-TSS (LOC_Os02g54340.2)	26S protease regulatory subunit 7, putative, expressed
LOC_Os08g06510	31	1&2	#NAME?	zinc finger, C3HC4 type domain containing protein, expressed
LOC_Os02g06970	31	1&2	Intergenic	expressed protein
LOC_Os09g37700	31	1&2	-exon (LOC_Os09g37700.1, exon 4 of 4)	proteophosphoglycan ppg4, putative, expressed
LOC_Os03g49410	31	1&2	-exon (LOC_Os03g49400.1, exon 6 of 7)	expressed protein
LOC_Os07g43150	31	1&2	promoter-TSS (LOC_Os07g43150.1)	hypothetical protein
LOC_Os04g15820	31	1&2	-exon (LOC_Os04g15820.1, exon 5 of 12)	expressed protein
LOC_Os11g07590	31	1&2	Intergenic	expressed protein
LOC_Os08g08100	31	1&2	-intron (LOC_Os08g08100.1, intron 2 of 3)	expressed protein
LOC_Os08g23210	31	1&2	Intergenic	retrotransposon protein, putative, unclassified, expressed
LOC_Os04g30320	31	1&2	#NAME?	F-box/LRR-repeat protein 14, putative, expressed
LOC_Os11g35410	31	1&2	#NAME?	expressed protein
LOC_Os07g25680	30.6667	1&2	-exon (LOC_Os07g25680.1, exon 2 of 9)	protein kinase domain containing protein, expressed
LOC_Os03g58870	30.6667	1&2	-exon (LOC_Os03g58880.1, exon 7 of 7)	expressed protein
LOC_Os12g05370	30.5	1&2	-intron (LOC_Os12g05370.1, intron 4 of 4)	RING-H2 finger protein, putative, expressed
LOC_Os03g24860	30.5	1&2	-intron (LOC_Os03g24860.1, intron 9 of 17)	transporter family protein, putative, expressed
LOC_Os05g06240	30.5	1&2	Intergenic	LRR receptor kinase, putative, expressed
LOC_Os10g31856	30.5	1&2	-intron (LOC_Os10g31864.1, intron 34 of 49)	midasin-related, putative, expressed
LOC_Os06g36280	30.5	1&2	-exon (LOC_Os06g36270.2, exon 2 of 2)	retrotransposon protein, putative, Ty1-copia subclass
LOC_Os09g29790	30.5	1&2	-intron (LOC_Os09g29790.1, intron 5 of 12)	PPR repeat domain containing protein, putative, expressed
LOC_Os01g66980	30.5	1&2	-exon (LOC_Os01g66980.2, exon 7 of 7)	expressed protein
LOC_Os01g54810	30.5	1&2	-exon (LOC_Os01g54810.1, exon 2 of 2)	lipase, putative, expressed
LOC_Os06g02120	30.5	1&2	#NAME?	PPR repeat domain containing protein, putative, expressed
LOC_Os04g52730	30.5	1&2	Intergenic	NAD dependent epimerase/dehydratase family domain containing protein, expressed
LOC_Os06g38470	30.5	1&2	-exon (LOC_Os06g38470.3, exon 5 of 8)	histone deacetylase 19, putative, expressed
LOC_Os09g30230	30.5	1&2	-intron (LOC_Os09g30230.1, intron 1 of 1)	disease resistance protein RPM1, putative, expressed
LOC_Os08g06800	30.5	1&2	-exon (LOC_Os08g06800.1, exon 1 of 1)	retrotransposon protein, putative, unclassified, expressed
LOC_Os01g13930	30.5	1&2	#NAME?	expressed protein
LOC_Os12g15460	30.5	1&2	-exon (LOC_Os12g15460.1, exon 1 of 3)	pentatricopeptide, putative, expressed
LOC_Os04g31030	30.5	1&2	#NAME?	nitrate-induced NOI protein, expressed
LOC_Os03g62100	30.5	1&2	Intergenic	MYB family transcription factor, putative, expressed
LOC_Os03g58970	30.5	1&2	-intron (LOC_Os03g58970.1, intron 2 of 5)	expressed protein
LOC_Os08g43960	30.5	1&2	promoter-TSS (LOC_Os08g43960.1)	carrier, putative, expressed
LOC_Os04g37960	30.5	1&2	-exon (LOC_Os04g37960.1, exon 5 of 21)	synaptonemal complex protein 2, putative, expressed
LOC_Os08g13930	30.5	1&2	Intergenic	mannose-1-phosphate guanyltransferase, putative, expressed
LOC_Os09g08430	30.5	1&2	Intergenic	ribosomal protein L22, putative, expressed
LOC_Os08g30910	30.5	1&2	-exon (LOC_Os08g30910.1, exon 2 of 2)	YDG/SRA domain containing protein, expressed
LOC_Os03g08490	30.5	1&2	Intergenic	AP2 domain containing protein, expressed
LOC_Os11g18830	30.5	1&2	-intron (LOC_Os11g18830.1, intron 2 of 3)	survival motor neuron containing protein, expressed
LOC_Os01g11120	30.5	1&2	-exon (LOC_Os01g11130.1, exon 10 of 10)	CID11, putative, expressed
LOC_Os08g09170	30.5	1&2	-intron (LOC_Os08g09170.1, intron 1 of 2)	expressed protein
LOC_Os02g31310	30.5	1&2	-intron (LOC_Os02g31310.1, intron 2 of 2)	retrotransposon protein, putative, LINE subclass, expressed
LOC_Os01g36640	30.5	1&2	-exon (LOC_Os01g36640.1, exon 3 of 6)	disease resistance protein RPM1, putative, expressed
LOC_Os01g05980	30.5	1&2	-exon (LOC_Os01g05980.1, exon 1 of 2)	receptor kinase, putative, expressed
LOC_Os03g10990	30.5	1&2	-intron (LOC_Os03g10990.1, intron 2 of 4)	retinoblastoma-binding protein-like, putative, expressed
LOC_Os06g27860	30.5	1&2	-intron (LOC_Os06g27860.1, intron 5 of 7)	poor homologous synapsis 1 protein, putative, expressed
LOC_Os08g37010	30.5	1&2	-intron (LOC_Os08g36994.1, intron 9 of 13)	gibberellin receptor GID1L2, putative, expressed
LOC_Os03g07430	30.5	1&2	Intergenic	protein kinase domain containing protein, expressed
LOC_Os10g13800	30.5	1&2	#NAME?	ufm1-conjugating enzyme 1, putative, expressed
LOC_Os07g37560	30.5	1&2	promoter-TSS (LOC_Os07g37560.3)	myosin-Vb, putative, expressed
LOC_Os02g34640	30.5	1&2	Intergenic	expressed protein
LOC_Os01g51640	30.5	1&2	-exon (LOC_Os01g51640.1, exon 2 of 2)	expressed protein
LOC_Os03g43100	30.5	1&2	#NAME?	expressed protein
LOC_Os03g21540	30.5	1&2	-exon (LOC_Os03g21530.1, exon 14 of 18)	TKL_IRAK_CrRLK1L-1.8 - The CrRLK1L-1 subfamily has homology to the CrRLK1L homolog, expressed
LOC_Os11g31890	30.5	1&2	-exon (LOC_Os11g31890.1, exon 5 of 11)	NLI interacting factor-like phosphatase, putative, expressed
LOC_Os09g36560	30.5	1&2	Intergenic	thaumatin, putative, expressed
LOC_Os07g06600	30.5	1&2	#NAME?	glutaredoxin, putative, expressed
LOC_Os05g08850	30.5	1&2	-exon (LOC_Os05g08850.1, exon 1 of 1)	cytochrome P450, putative, expressed
LOC_Os02g29300	30.3333	1&2	-exon (LOC_Os02g29300.1, exon 3 of 6)	expressed protein
LOC_Os01g06640	30.3333	1&2	promoter-TSS (LOC_Os01g06640.2)	basic helix-loop-helix, putative, expressed
LOC_Os11g18170	30	1&2	-intron (LOC_Os11g18194.1, intron 8 of 17)	glutathione peroxidase, putative, expressed
LOC_Os01g48940	30	1&2	#NAME?	expressed protein
LOC_Os08g05840	30	1&2	-intron (LOC_Os08g05840.1, intron 8 of 15)	DNA topoisomerase 1, putative, expressed
LOC_Os03g25110	30	1&2	-intron (LOC_Os03g25110.1, intron 4 of 5)	expressed protein
LOC_Os02g35220	30	1&2	#NAME?	expressed protein
LOC_Os07g39300	30	1&2	-exon (LOC_Os07g39300.2, exon 7 of 16)	expressed protein
LOC_Os05g06680	30	1&2	-intron (LOC_Os05g06680.1, intron 1 of 3)	expressed protein
LOC_Os10g40360	30	1&2	-intron (LOC_Os10g40324.1, intron 10 of 11)	proline oxidase, mitochondrial precursor, putative, expressed
LOC_Os09g38772	30	1&2	-intron (LOC_Os09g38768.1, intron 7 of 8)	MOSC domain-containing protein, mitochondrial precursor, putative, expressed
LOC_Os07g08810	30	1&2	-intron (LOC_Os07g08810.1, intron 11 of 17)	expressed protein
LOC_Os05g28340	30	1&2	Intergenic	retrotransposon protein, putative, unclassified, expressed
LOC_Os03g58170	30	1&2	Intergenic	stem-specific protein TSJT1, putative, expressed
LOC_Os10g02080	30	1&2	-intron (LOC_Os10g02080.1, intron 1 of 2)	PTR-like peptide transporter, putatuve, expressed
LOC_Os02g57620	30	1&2	-intron (LOC_Os02g57620.1, intron 2 of 2)	Citrate transporter protein, putative, expressed
LOC_Os01g57960	30	1&2	-exon (LOC_Os01g57960.1, exon 2 of 3)	retrotransposon protein, putative, unclassified, expressed
LOC_Os12g42250	30	1&2	#NAME?	ZOS12-10 - C2H2 zinc finger protein, expressed
LOC_Os01g09640	30	1&2	-exon (LOC_Os01g09640.1, exon 3 of 3)	Myb transcription factor, putative, expressed
LOC_Os02g50490	30	1&2	Intergenic	endoglucanase, putative, expressed
LOC_Os03g35340	30	1&2	-exon (LOC_Os03g35340.1, exon 18 of 29)	expressed protein
LOC_Os04g49140	30	1&2	Intergenic	expressed protein
LOC_Os01g61110	30	1&2	-intron (LOC_Os01g61110.1, intron 1 of 25)	ulp1 protease family, C-terminal catalytic domain containing protein, expressed
LOC_Os05g48810	30	1&2	-exon (LOC_Os05g48820.1, exon 13 of 18)	dnaJ domain containing protein, expressed
LOC_Os03g25980	30	1&2	-intron (LOC_Os03g25980.2, intron 5 of 10)	polypyrimidine tract-binding protein, putative, expressed
LOC_Os03g53520	30	1&2	#NAME?	expressed protein
LOC_Os12g43590	30	1&2	-intron (LOC_Os12g43590.1, intron 10 of 15)	FAD dependent oxidoreductase domain containing protein, expressed
LOC_Os10g35290	30	1&2	-intron (LOC_Os10g35290.1, intron 2 of 23)	DNA-directed RNA polymerase I subunit RPA2, putative, expressed
LOC_Os01g50300	30	1&2	Intergenic	expressed protein
LOC_Os09g28100	30	1&2	-intron (LOC_Os09g28100.1, intron 5 of 8)	OsRhmbd15 - Putative Rhomboid homologue, expressed
LOC_Os01g41190	30	1&2	-exon (LOC_Os01g41190.2, exon 4 of 10)	glycine-rich protein, putative, expressed
LOC_Os08g14210	30	1&2	promoter-TSS (LOC_Os08g14210.1)	glycosyl hydrolases family 16, putative, expressed
LOC_Os09g30190	30	1&2	Intergenic	receptor-like protein kinase 2 precursor, putative, expressed
LOC_Os10g39010	30	1&2	#NAME?	TKL_IRAK_CrRLK1L-1.16 - The CrRLK1L-1 subfamily has homology to the CrRLK1L homolog, expressed
LOC_Os11g13520	30	1&2	Intergenic	expressed protein
LOC_Os09g29060	30	1&2	#NAME?	expressed protein
LOC_Os05g18770	30	1&2	-exon (LOC_Os05g18770.1, exon 3 of 3)	Sad1 / UNC-like C-terminal domain containing protein, putative, expressed
LOC_Os06g20820	30	1&2	Intergenic	expressed protein
LOC_Os09g34850	30	1&2	-exon (LOC_Os09g34850.1, exon 3 of 3)	POLD4A - Putative DNA polymerase delta complex subunit, expressed
LOC_Os03g53540	30	1&2	Intergenic	expressed protein
LOC_Os05g40250	29.5	1&2	#NAME?	expressed protein
LOC_Os08g35720	29.5	1&2	promoter-TSS (LOC_Os08g35720.1)	retrotransposon protein, putative, unclassified, expressed
LOC_Os04g03820	29.5	1&2	-exon (LOC_Os04g03810.1, exon 9 of 9)	expressed protein
LOC_Os04g57500	29.5	1&2	-exon (LOC_Os04g57510.1, exon 3 of 4)	phosphatidate cytidylyltransferase, putative, expressed
LOC_Os06g29180	29.5	1&2	-exon (LOC_Os06g29180.1, exon 3 of 6)	erythronate-4-phosphate dehydrogenase domain containing protein, expressed
LOC_Os01g60540	29.5	1&2	-intron (LOC_Os01g60540.1, intron 2 of 2)	WRKY20, expressed
LOC_Os08g10590	29.5	1&2	#NAME?	expressed protein
LOC_Os02g49340	29.5	1&2	#NAME?	nitrate-induced NOI protein, putative, expressed
LOC_Os12g36760	29.5	1&2	-exon (LOC_Os12g36760.1, exon 12 of 21)	expressed protein
LOC_Os03g27790	29.5	1&2	#NAME?	EF hand family protein, putative
LOC_Os02g53340	29.5	1&2	-intron (LOC_Os02g53340.2, intron 5 of 12)	cyclic nucleotide-gated ion channel, putative, expressed
LOC_Os03g08560	29.5	1&2	-intron (LOC_Os03g08560.1, intron 10 of 19)	plasma membrane ATPase, putative, expressed
LOC_Os06g16330	29.5	1&2	-intron (LOC_Os06g16330.1, intron 4 of 9)	BRASSINOSTEROID INSENSITIVE 1-associated receptor kinase 1 precursor, putative, expressed
LOC_Os11g43600	29.5	1&2	-exon (LOC_Os11g43590.1, exon 14 of 15)	peptide chain release factor protein, putative, expressed
LOC_Os07g30930	29.5	1&2	-exon (LOC_Os07g30930.1, exon 1 of 1)	pentatricopeptide repeat domain containing protein, putative, expressed
LOC_Os03g09920	29.5	1&2	-intron (LOC_Os03g09920.2, intron 8 of 9)	RNase L inhibitor protein-related, putative, expressed
LOC_Os05g48060	29.5	1&2	-exon (LOC_Os05g48060.1, exon 4 of 13)	phosphatidylserine synthase, putative, expressed
LOC_Os01g37832	29.5	1&2	-intron (LOC_Os01g37825.2, intron 10 of 20)	thioredoxin, putative, expressed
LOC_Os11g03640	29.5	1&2	#NAME?	expressed protein
LOC_Os01g73644	29.5	1&2	-intron (LOC_Os01g73644.1, intron 2 of 4)	expressed protein
LOC_Os04g36840	29.5	1&2	-exon (LOC_Os04g36840.1, exon 1 of 2)	PPR repeat domain containing protein, putative, expressed
LOC_Os01g71170	29.5	1&2	#NAME?	classical arabinogalactan protein 26 precursor, putative, expressed
LOC_Os03g29340	29.5	1&2	-exon (LOC_Os03g29340.1, exon 3 of 9)	domain of unknown function domain containing protein, expressed
LOC_Os06g48940	29.5	1&2	-intron (LOC_Os06g48940.1, intron 19 of 28)	GHMP kinases ATP-binding protein, putative, expressed
LOC_Os03g52475	29.5	1&2	-exon (LOC_Os03g52470.1, exon 10 of 11)	pentatricopeptide, putative, expressed
LOC_Os03g22180	29.5	1&2	-exon (LOC_Os03g22190.1, exon 14 of 16)	60S ribosomal protein L18-3, putative, expressed
LOC_Os09g21380	29.5	1&2	#NAME?	expressed protein
LOC_Os01g70700	29.5	1&2	#NAME?	expressed protein
LOC_Os10g42754	29.5	1&2	promoter-TSS (LOC_Os10g42754.1)	expressed protein
LOC_Os05g03174	29.5	1&2	Intergenic	glycosyltransferase family 43 protein, putative, expressed
LOC_Os10g33710	29.5	1&2	-exon (LOC_Os10g33710.1, exon 9 of 32)	expressed protein
LOC_Os06g19410	29.5	1&2	#NAME?	retrotransposon protein, putative, unclassified, expressed
LOC_Os12g16350	29.5	1&2	promoter-TSS (LOC_Os12g16350.12)	enoyl-CoA hydratase/isomerase family protein, putative, expressed
LOC_Os11g05400	29.5	1&2	-intron (LOC_Os11g05400.1, intron 1 of 3)	Ser/Thr protein phosphatase family protein, putative, expressed
LOC_Os04g31940	29.5	1&2	#NAME?	dnaJ domain containing protein, expressed
LOC_Os02g08350	29.5	1&2	-exon (LOC_Os02g08350.1, exon 2 of 5)	expressed protein
LOC_Os03g06520	29.5	1&2	-exon (LOC_Os03g06520.2, exon 4 of 9)	sulfate transporter, putative, expressed
LOC_Os11g43740	29.5	1&2	-intron (LOC_Os11g43740.1, intron 9 of 10)	OsMADS68 - MADS-box family gene with MIKC* type-box, expressed
LOC_Os07g06980	29.5	1&2	-exon (LOC_Os07g06980.2, exon 2 of 16)	histone deacetylase, putative, expressed
LOC_Os05g49420	29.5	1&2	-exon (LOC_Os05g49420.1, exon 6 of 11)	transcription factor, putative, expressed
LOC_Os02g08120	29.5	1&2	-intron (LOC_Os02g08120.2, intron 2 of 8)	calmodulin binding protein, putative, expressed
LOC_Os01g41960	29.5	1&2	promoter-TSS (LOC_Os01g41960.1)	retrotransposon protein, putative, unclassified, expressed
LOC_Os06g47910	29.5	1&2	-intron (LOC_Os06g47910.1, intron 1 of 3)	GDSL-like lipase/acylhydrolase, putative, expressed
LOC_Os06g34350	29.5	1&2	Intergenic	expressed protein
LOC_Os05g40770	29	1&2	-intron (LOC_Os05g40770.1, intron 15 of 17)	leucine-rich repeat family protein, putative, expressed
LOC_Os09g06940	29	1&2	-exon (LOC_Os09g06940.1, exon 1 of 1)	expressed protein
LOC_Os07g06390	29	1&2	-intron (LOC_Os07g06390.4, intron 4 of 5)	expressed protein
LOC_Os03g48030	29	1&2	promoter-TSS (LOC_Os03g48030.1)	integral membrane HPP family protein, putative, expressed
LOC_Os03g54760	29	1&2	-intron (LOC_Os03g54760.1, intron 4 of 5)	mitochondrial carrier protein, putative, expressed
LOC_Os10g41300	29	1&2	#NAME?	expressed protein
LOC_Os11g12630	29	1&2	-exon (LOC_Os11g12630.1, exon 2 of 2)	transposon protein, putative, unclassified, expressed
LOC_Os08g29570	29	1&2	-exon (LOC_Os08g29570.1, exon 8 of 14)	pleiotropic drug resistance protein 3, putative, expressed
LOC_Os01g69279	29	1&2	Intergenic	expressed protein
LOC_Os09g31470	29	1&2	Intergenic	AT hook motif domain containing protein, expressed
LOC_Os05g27880	29	1&2	-intron (LOC_Os05g27880.3, intron 4 of 12)	BBF1 - 2 Bric-a-Brac, Tramtrack, Broad Complex BTB domains with a F5/8 type C discoidin domain, expressed
LOC_Os07g39690	29	1&2	-intron (LOC_Os07g39690.1, intron 1 of 9)	GCN5-related N-acetyltransferase, putative, expressed
LOC_Os01g66920	29	1&2	-exon (LOC_Os01g66920.1, exon 4 of 4)	Ser/Thr protein phosphatase family protein, putative, expressed
LOC_Os03g03140	29	1&2	#NAME?	RNA recognition motif containing protein, putative, expressed
LOC_Os05g19380	29	1&2	-exon (LOC_Os05g19380.1, exon 1 of 1)	pentatricopeptide, putative, expressed
LOC_Os08g38740	29	1&2	-intron (LOC_Os08g38740.1, intron 5 of 8)	glycosyl transferase 8 domain containing protein, putative, expressed
LOC_Os02g14840	29	1&2	-exon (LOC_Os02g14840.1, exon 5 of 11)	potassium channel KAT1, putative, expressed
LOC_Os03g42960	29	1&2	#NAME?	expressed protein
LOC_Os12g07350	29	1&2	-intron (LOC_Os12g07350.1, intron 1 of 14)	tRNA nucleotidyltransferase/polyA polymerase family protein, putative, expressed
LOC_Os03g04290	29	1&2	-intron (LOC_Os03g04300.1, intron 8 of 8)	transposon protein, putative, unclassified, expressed
LOC_Os04g33690	29	1&2	-intron (LOC_Os04g33690.1, intron 6 of 13)	sec23/Sec24 trunk domain containing protein, expressed
LOC_Os04g55550	29	1&2	Intergenic	expressed protein
LOC_Os12g32790	29	1&2	promoter-TSS (LOC_Os12g32790.1)	disease resistance RPP13-like protein 1, putative, expressed
LOC_Os10g33940	29	1&2	-intron (LOC_Os10g33940.1, intron 2 of 3)	auxin response factor 18, putative, expressed
LOC_Os12g43350	29	1&2	Intergenic	expressed protein
LOC_Os08g12820	29	1&2	-intron (LOC_Os08g12820.2, intron 5 of 11)	proteasome/cyclosome repeat containing protein, expressed
LOC_Os04g44290	29	1&2	-exon (LOC_Os04g44290.1, exon 8 of 8)	expressed protein
LOC_Os05g38830	29	1&2	promoter-TSS (LOC_Os05g38830.2)	HECT-domain domain containing protein, expressed
LOC_Os05g48580	29	1&2	#NAME?	expressed protein
LOC_Os08g01930	29	1&2	-intron (LOC_Os08g01930.1, intron 6 of 6)	KH domain-containing protein, putative, expressed
LOC_Os06g12120	29	1&2	-intron (LOC_Os06g12129.1, intron 3 of 4)	BRASSINOSTEROID INSENSITIVE 1-associated receptor kinase 1 precursor, putative, expressed
LOC_Os11g44600	29	1&2	-exon (LOC_Os11g44600.1, exon 6 of 12)	calmodulin binding protein, putative, expressed
LOC_Os07g44730	29	1&2	-intron (LOC_Os07g44730.1, intron 4 of 7)	expressed protein
LOC_Os08g41310	29	1&2	#NAME?	hypothetical protein
LOC_Os05g14770	29	1&2	promoter-TSS (LOC_Os05g14770.1)	expressed protein
LOC_Os07g07480	29	1&2	#NAME?	HNH endonuclease domain-containing protein, putative, expressed
LOC_Os06g21560	28.6667	1&2	-exon (LOC_Os06g21560.1, exon 5 of 9)	CDK5RAP3, putative, expressed
LOC_Os02g49950	28.6667	1&2	-exon (LOC_Os02g49950.1, exon 4 of 4)	spotted leaf 11, putative, expressed
LOC_Os08g38560	28.5	1&2	Intergenic	receptor-like protein kinase 2 precursor, putative, expressed
LOC_Os06g14420	28.5	1&2	Intergenic	hydrolase, NUDIX family, domain containing protein, expressed
LOC_Os01g09030	28.5	1&2	Intergenic	2-aminoethanethiol dioxygenase, putative, expressed
LOC_Os03g49770	28.5	1&2	-exon (LOC_Os03g49770.2, exon 5 of 10)	oxysterol-binding protein, putative, expressed
LOC_Os05g27320	28.5	1&2	#NAME?	VHS and GAT domain containing protein, expressed
LOC_Os07g07974	28.5	1&2	-exon (LOC_Os07g07974.1, exon 2 of 11)	tesmin/TSO1-like CXC domain containing protein, expressed
LOC_Os02g57940	28.5	1&2	-exon (LOC_Os02g57940.1, exon 1 of 1)	OsFBX74 - F-box domain containing protein, expressed
LOC_Os09g30466	28.5	1&2	-exon (LOC_Os09g30466.1, exon 5 of 8)	nuclear ribonuclease Z, putative, expressed
LOC_Os09g25650	28.5	1&2	-intron (LOC_Os09g25650.1, intron 11 of 13)	GEX2, putative, expressed
LOC_Os05g38710	28.5	1&2	-exon (LOC_Os05g38710.3, exon 2 of 5)	lipin, N-terminal conserved region family protein, expressed
LOC_Os01g06050	28.5	1&2	-exon (LOC_Os01g06050.1, exon 1 of 1)	expressed protein
LOC_Os12g38040	28.5	1&2	promoter-TSS (LOC_Os12g38040.1)	metallothionein family protein, expressed
LOC_Os04g50930	28.5	1&2	promoter-TSS (LOC_Os04g50930.1)	peptide transporter PTR2, putative, expressed
LOC_Os02g36960	28.5	1&2	-intron (LOC_Os02g36960.1, intron 1 of 5)	choline transporter-related, putative, expressed
LOC_Os02g05980	28.5	1&2	Intergenic	phytosulfokine receptor precursor, putative, expressed
LOC_Os07g20510	28.5	1&2	-intron (LOC_Os07g20510.1, intron 1 of 7)	auxin efflux carrier, putative, expressed
LOC_Os06g02520	28.5	1&2	-intron (LOC_Os06g02520.1, intron 3 of 10)	interacting protein of DMI3, putative, expressed
LOC_Os08g33910	28.5	1&2	-exon (LOC_Os08g33910.1, exon 2 of 3)	no apical meristem protein, putative, expressed
LOC_Os07g30250	28.5	1&2	-exon (LOC_Os07g30250.1, exon 6 of 12)	RFT1, putative, expressed
LOC_Os01g14370	28.5	1&2	-exon (LOC_Os01g14370.2, exon 2 of 17)	histone acetyltransferase HAC5, putative, expressed
LOC_Os06g20340	28.5	1&2	-intron (LOC_Os06g20340.2, intron 1 of 3)	dual specificity protein phosphatase, putative, expressed
LOC_Os09g36590	28.5	1&2	Intergenic	retrotransposon protein, putative, LINE subclass, expressed
LOC_Os05g30250	28.5	1&2	-exon (LOC_Os05g30250.2, exon 9 of 12)	Os5bglu19 - beta-glucosidase homologue, similar to G. max isohydroxyurate hydrolase, expressed
LOC_Os07g44310	28.5	1&2	-exon (LOC_Os07g44320.1, exon 3 of 3)	heat shock protein DnaJ, putative, expressed
LOC_Os11g14060	28.5	1&2	Intergenic	expressed protein
LOC_Os03g02762	28.5	1&2	-exon (LOC_Os03g02770.1, exon 2 of 2)	PPR repeat domain containing protein, putative, expressed
LOC_Os12g34860	28.5	1&2	-exon (LOC_Os12g34860.2, exon 3 of 3)	phenylalanyl-tRNA synthetase, putative, expressed
LOC_Os04g50750	28.5	1&2	#NAME?	expressed protein
LOC_Os12g08725	28.5	1&2	#NAME?	retrotransposon protein, putative, unclassified, expressed
LOC_Os02g15220	28.5	1&2	-intron (LOC_Os02g15220.2, intron 4 of 4)	bromodomain containing protein, expressed
LOC_Os02g53740	28.5	1&2	-intron (LOC_Os02g53740.3, intron 14 of 22)	XI-I, putative, expressed
LOC_Os11g09130	28.5	1&2	-exon (LOC_Os11g09130.1, exon 1 of 1)	receptor-like protein kinase 5 precursor, putative, expressed
LOC_Os03g59540	28.5	1&2	#NAME?	zinc finger, C3HC4 type domain containing protein, expressed
LOC_Os01g23640	28.5	1&2	-intron (LOC_Os01g23640.1, intron 11 of 13)	mov34/MPN/PAD-1 family protein, expressed
LOC_Os05g07040	28.5	1&2	-intron (LOC_Os05g07040.1, intron 3 of 4)	PHD finger protein, putative, expressed
LOC_Os11g34200	28.5	1&2	#NAME?	histone-like transcription factor and archaeal histone, putative, expressed
LOC_Os01g66130	28.5	1&2	-exon (LOC_Os01g66130.1, exon 4 of 5)	armadillo/beta-catenin repeat family protein, putative, expressed
LOC_Os12g13160	28.5	1&2	-exon (LOC_Os12g13160.1, exon 1 of 1)	expressed protein
LOC_Os08g31750	28.5	1&2	-exon (LOC_Os08g31750.1, exon 3 of 9)	methyltransferase, putative, expressed
LOC_Os06g06810	28.5	1&2	-exon (LOC_Os06g06810.1, exon 4 of 6)	OsSub49 - Putative Subtilisin homologue, expressed
LOC_Os01g05870	28.3333	1&2	-exon (LOC_Os01g05870.1, exon 2 of 3)	receptor kinase, putative, expressed
LOC_Os01g07300	28	1&2	promoter-TSS (LOC_Os01g07300.1)	uncharacterized 50.6 kDa protein in the 5region of gyrA and gyrB, putative, expressed
LOC_Os09g25320	28	1&2	-exon (LOC_Os09g25330.1, exon 3 of 4)	ubiquitin family protein, putative, expressed
LOC_Os03g14790	28	1&2	-intron (LOC_Os03g14790.1, intron 13 of 21)	piwi domain containing protein, putative, expressed
LOC_Os11g32270	28	1&2	-intron (LOC_Os11g32270.2, intron 4 of 6)	N-rich protein, putative, expressed
LOC_Os05g07790	28	1&2	-intron (LOC_Os05g07790.1, intron 3 of 10)	DNA binding protein, putative, expressed
LOC_Os04g52361	28	1&2	#NAME?	ribosomal protein S17, putative, expressed
LOC_Os02g19130	28	1&2	-intron (LOC_Os02g19130.1, intron 4 of 6)	transcription factor X1, putative, expressed
LOC_Os04g41850	28	1&2	-exon (LOC_Os04g41850.1, exon 2 of 6)	NIN, putative, expressed
LOC_Os01g27740	28	1&2	-exon (LOC_Os01g27740.3, exon 2 of 2)	dnaJ domain containing protein, expressed
LOC_Os02g39580	28	1&2	-exon (LOC_Os02g39570.4, exon 10 of 12)	ZOS2-12 - C2H2 zinc finger protein, expressed
LOC_Os05g34325	28	1&2	-exon (LOC_Os05g34320.2, exon 15 of 15)	cytochrome P450 51, putative, expressed
LOC_Os07g49020	28	1&2	#NAME?	expressed protein
LOC_Os05g48360	28	1&2	-intron (LOC_Os05g48360.2, intron 5 of 6)	membrane attack complex component/perforin/complement C9, putative, expressed
LOC_Os04g21580	28	1&2	-exon (LOC_Os04g21580.1, exon 3 of 4)	retrotransposon protein, putative, unclassified, expressed
LOC_Os01g11810	28	1&2	promoter-TSS (LOC_Os01g11810.1)	powdery mildew resistant protein 5, putative, expressed
LOC_Os01g18670	28	1&2	Intergenic	MDR-like ABC transporter, putative, expressed
LOC_Os10g20510	28	1&2	-exon (LOC_Os10g20510.3, exon 1 of 1)	expressed protein
LOC_Os07g48790	28	1&2	-exon (LOC_Os07g48790.1, exon 2 of 4)	SNF1-related protein kinase regulatory subunit beta-1, putative, expressed
LOC_Os03g48540	28	1&2	-exon (LOC_Os03g48540.1, exon 3 of 7)	expressed protein
LOC_Os08g37360	28	1&2	Intergenic	expressed protein
LOC_Os01g33060	28	1&2	-exon (LOC_Os01g33060.2, exon 6 of 19)	HEAT repeat family protein, putative, expressed
LOC_Os08g06680	28	1&2	#NAME?	hypothetical protein
LOC_Os08g45130	28	1&2	Intergenic	histone-lysine N-methyltransferase, putative, expressed
LOC_Os11g11100	28	1&2	-intron (LOC_Os11g11100.1, intron 4 of 4)	bZIP transcription factor domain containing protein, expressed
LOC_Os10g08950	28	1&2	-intron (LOC_Os10g08940.2, intron 15 of 18)	expressed protein
LOC_Os09g20630	28	1&2	-exon (LOC_Os09g20630.2, exon 1 of 2)	ASC1, putative, expressed
LOC_Os11g09850	28	1&2	-intron (LOC_Os11g09850.1, intron 4 of 5)	expressed protein
LOC_Os01g70110	28	1&2	Intergenic	No apical meristem protein, putative, expressed
LOC_Os10g03550	28	1&2	promoter-TSS (LOC_Os10g03550.2)	expressed protein
LOC_Os05g43610	28	1&2	-exon (LOC_Os05g43610.1, exon 4 of 14)	ATBARD1/BARD1, putative, expressed
LOC_Os05g02790	28	1&2	Intergenic	KIP1, putative, expressed
LOC_Os03g27390	28	1&2	-exon (LOC_Os03g27390.1, exon 4 of 4)	CPuORF35 - conserved peptide uORF-containing transcript, expressed
LOC_Os05g43290	28	1&2	#NAME?	expressed protein
LOC_Os01g52610	28	1&2	-exon (LOC_Os01g52610.1, exon 2 of 3)	membrane associated DUF588 domain containing protein, putative, expressed
LOC_Os10g33930	28	1&2	-intron (LOC_Os10g33930.1, intron 1 of 9)	DUF1336 domain containing protein, expressed
LOC_Os05g50640	28	1&2	-exon (LOC_Os05g50640.1, exon 2 of 2)	transposon protein, putative, unclassified, expressed
LOC_Os12g19180	28	1&2	-exon (LOC_Os12g19180.1, exon 5 of 7)	ATP binding protein, putative, expressed
LOC_Os06g10390	28	1&2	-exon (LOC_Os06g10390.1, exon 3 of 5)	retrotransposon protein, putative, unclassified, expressed
LOC_Os07g46680	28	1&2	-exon (LOC_Os07g46690.1, exon 10 of 11)	expressed protein
LOC_Os06g02400	28	1&2	-intron (LOC_Os06g02400.1, intron 1 of 2)	OsFBO18 - F-box and other domain containing protein, expressed
LOC_Os12g06335	28	1&2	-exon (LOC_Os12g06335.1, exon 6 of 10)	expressed protein
LOC_Os02g21520	28	1&2	-intron (LOC_Os02g21520.1, intron 2 of 4)	chalcone isomerase 3, putative, expressed
LOC_Os04g15530	28	1&2	-exon (LOC_Os04g15530.1, exon 1 of 3)	retrotransposon protein, putative, Ty1-copia subclass, expressed
LOC_Os04g36640	28	1&2	#NAME?	dehydration-responsive element-binding protein, putative, expressed
LOC_Os07g39900	27.5	1&2	-intron (LOC_Os07g39900.1, intron 9 of 12)	interferon-related developmental regulator, putative, expressed
LOC_Os06g51360	27.5	1&2	-exon (LOC_Os06g51360.2, exon 1 of 2)	lysM domain containing protein, putative, expressed
LOC_Os01g34310	27.5	1&2	Intergenic	retrotransposon protein, putative, unclassified, expressed
LOC_Os02g44620	27.5	1&2	-exon (LOC_Os02g44620.1, exon 3 of 4)	expressed protein
LOC_Os05g04470	27.5	1&2	promoter-TSS (LOC_Os05g04470.1)	peroxidase precursor, putative, expressed
LOC_Os03g11640	27.5	1&2	-intron (LOC_Os03g11640.1, intron 1 of 2)	hypothetical protein
LOC_Os05g08010	27.5	1&2	#NAME?	OsFBX161 - F-box domain containing protein, expressed
LOC_Os11g08980	27.5	1&2	-intron (LOC_Os11g08980.1, intron 21 of 29)	preprotein translocase secA family protein, putative, expressed
LOC_Os07g33550	27.5	1&2	#NAME?	cytochrome P450, putative, expressed
LOC_Os11g09130	27.5	1&2	-exon (LOC_Os11g09130.1, exon 1 of 1)	receptor-like protein kinase 5 precursor, putative, expressed
LOC_Os01g59680	27.5	1&2	#NAME?	NHL25, putative, expressed
LOC_Os01g17150	27.5	1&2	Intergenic	plastid-specific 50S ribosomal protein 5, chloroplast precursor, putative, expressed
LOC_Os06g35900	27.5	1&2	-exon (LOC_Os06g35910.1, exon 5 of 5)	BES1/BZR1 homolog protein, putative, expressed
LOC_Os02g02960	27.5	1&2	-exon (LOC_Os02g02960.1, exon 5 of 6)	histone deacetylase complex subunit SAP18, putative, expressed
LOC_Os09g33530	27.5	1&2	-intron (LOC_Os09g33530.1, intron 2 of 13)	expressed protein
LOC_Os03g17130	27.5	1&2	-intron (LOC_Os03g17130.1, intron 5 of 12)	bHelix-loop-helix transcription factor, putative, expressed
LOC_Os01g11870	27.5	1&2	-exon (LOC_Os01g11860.1, exon 6 of 8)	expressed protein
LOC_Os09g35780	27.5	1&2	#NAME?	BAP2, putative, expressed
LOC_Os05g49060	27.5	1&2	-exon (LOC_Os05g49060.1, exon 6 of 9)	uncharacterized protein ycf23, putative, expressed
LOC_Os12g38020	27.5	1&2	-exon (LOC_Os12g38020.1, exon 3 of 4)	retrotransposon protein, putative, unclassified, expressed
LOC_Os03g09070	27.5	1&2	-intron (LOC_Os03g09070.1, intron 3 of 3)	leucine rich repeat domain containing protein, putative, expressed
LOC_Os03g54150	27.5	1&2	-exon (LOC_Os03g54150.2, exon 2 of 5)	expressed protein
LOC_Os12g34650	27.5	1&2	Intergenic	retrotransposon protein, putative, Ty3-gypsy subclass, expressed
LOC_Os01g13500	27.5	1&2	-intron (LOC_Os01g13500.1, intron 1 of 1)	expressed protein
LOC_Os04g48030	27.5	1&2	#NAME?	heat stress transcription factor B-1, putative, expressed
LOC_Os12g04880	27.5	1&2	-exon (LOC_Os12g04880.1, exon 1 of 1)	retrotransposon protein, putative, unclassified, expressed
LOC_Os09g33540	27.5	1&2	-intron (LOC_Os09g33550.1, intron 2 of 3)	expressed protein
LOC_Os09g38960	27.5	1&2	-intron (LOC_Os09g38960.4, intron 4 of 7)	potassium transporter, putative, expressed
LOC_Os04g54190	27.5	1&2	-intron (LOC_Os04g54190.1, intron 2 of 5)	cysteine-rich receptor-like protein kinase 8 precursor, putative, expressed
LOC_Os02g06010	27	1&2	Intergenic	integral membrane protein, putative, expressed
LOC_Os11g39030	27	1&2	-exon (LOC_Os11g39020.1, exon 9 of 9)	RNA recognition motif containing protein, putative, expressed
LOC_Os01g64810	27	1&2	-intron (LOC_Os01g64820.1, intron 26 of 30)	zinc finger DHHC domain-containing protein, putative, expressed
LOC_Os01g27580	27	1&2	promoter-TSS (LOC_Os01g27580.1)	transposon protein, putative, Pong sub-class, expressed
LOC_Os09g17000	27	1&2	Intergenic	glycerophosphoryl diester phosphodiesterase family protein, putative, expressed
LOC_Os05g44280	27	1&2	Intergenic	retrotransposon protein, putative, LINE subclass, expressed
LOC_Os04g31940	27	1&2	-exon (LOC_Os04g31940.1, exon 1 of 1)	dnaJ domain containing protein, expressed
LOC_Os12g10700	27	1&2	-exon (LOC_Os12g10700.1, exon 12 of 14)	expressed protein
LOC_Os02g13810	27	1&2	promoter-TSS (LOC_Os02g13810.2)	DNA binding protein, putative, expressed
LOC_Os08g40890	27	1&2	-exon (LOC_Os08g40890.1, exon 1 of 1)	spermidine synthase-related, putative, expressed
LOC_Os04g47450	27	1&2	Intergenic	expressed protein
LOC_Os07g09770	27	1&2	-exon (LOC_Os07g09770.1, exon 2 of 3)	retrotransposon protein, putative, unclassified, expressed
LOC_Os11g07870	27	1&2	-exon (LOC_Os11g07870.1, exon 8 of 22)	DEAD/DEAH box helicase domain containing protein, expressed
LOC_Os10g39520	27	1&2	Intergenic	MLO domain containing protein, putative, expressed
LOC_Os01g37880	27	1&2	#NAME?	transposon protein, putative, unclassified, expressed
LOC_Os02g08030	27	1&2	Intergenic	aldose 1-epimerase, putative, expressed
LOC_Os08g42390	27	1&2	#NAME?	glycerophosphoryl diester phosphodiesterase family protein, putative, expressed
LOC_Os03g52780	27	1&2	#NAME?	expressed protein
LOC_Os07g45064	27	1&2	-intron (LOC_Os07g45070.1, intron 12 of 12)	Phosphatidylinositol kinase and FAT containing domain protein, putative, expressed
LOC_Os01g05480	27	1&2	promoter-TSS (LOC_Os01g05480.2)	expressed protein
LOC_Os07g05020	27	1&2	-intron (LOC_Os07g05020.1, intron 1 of 2)	expressed protein
LOC_Os02g51320	27	1&2	Intergenic	helix-loop-helix DNA-binding domain containing protein, expressed
LOC_Os10g22950	27	1&2	-exon (LOC_Os10g22950.1, exon 11 of 13)	calmodulin-binding transcription activator, putative, expressed
LOC_Os02g32730	27	1&2	-intron (LOC_Os02g32730.1, intron 3 of 6)	neutral/alkaline invertase, putative, expressed
LOC_Os01g72320	27	1&2	-exon (LOC_Os01g72320.1, exon 6 of 9)	FYVE zinc finger domain containing protein, expressed
LOC_Os06g36170	27	1&2	Intergenic	initiator tRNA phosphoribosyl transferase family protein, putative, expressed
LOC_Os08g02670	27	1&2	-intron (LOC_Os08g02670.1, intron 5 of 5)	ATP binding protein, putative, expressed
LOC_Os09g33630	27	1&2	-intron (LOC_Os09g33630.2, intron 5 of 8)	protein kinase domain containing protein, expressed
LOC_Os01g64256	27	1&2	-intron (LOC_Os01g64262.1, intron 4 of 4)	transposon protein, putative, Mutator sub-class, expressed
LOC_Os01g59160	27	1&2	-intron (LOC_Os01g59160.1, intron 6 of 7)	UBA/TS-N domain containing protein, expressed
LOC_Os02g09720	27	1&2	-intron (LOC_Os02g09720.1, intron 4 of 5)	multidrug resistance protein, putative, expressed
LOC_Os04g38980	26.5	1&2	-intron (LOC_Os04g38980.1, intron 2 of 4)	pentatricopeptide, putative, expressed
LOC_Os05g47730	26.5	1&2	#NAME?	LTPL153 - Protease inhibitor/seed storage/LTP family protein precursor, expressed
LOC_Os08g37500	26.5	1&2	-exon (LOC_Os08g37520.1, exon 3 of 5)	expressed protein
LOC_Os03g03200	26.5	1&2	#NAME?	hydrolase, alpha/beta fold family protein, putative, expressed
LOC_Os02g48330	26.5	1&2	Intergenic	3-hydroxy-3-methylglutaryl-coenzyme A reductase, putative, expressed
LOC_Os03g06705	26.5	1&2	promoter-TSS (LOC_Os03g06705.1)	3-ketoacyl-CoA synthase, putative, expressed
LOC_Os02g58490	26.5	1&2	#NAME?	PINHEAD, putative, expressed
LOC_Os04g57920	26.5	1&2	-exon (LOC_Os04g57920.1, exon 11 of 16)	OsFBX154 - F-box domain containing protein, expressed
LOC_Os07g47370	26.5	1&2	-intron (LOC_Os07g47360.2, intron 8 of 12)	pentatricopeptide, putative, expressed
LOC_Os03g57854	26.5	1&2	-intron (LOC_Os03g57840.1, intron 8 of 9)	MBTB3 - Bric-a-Brac, Tramtrack, Broad Complex BTB domain with Meprin and TRAF Homology MATH domain
LOC_Os08g42840	26.5	1&2	-exon (LOC_Os08g42840.1, exon 1 of 1)	leucine rich repeat protein, putative, expressed
LOC_Os04g55770	26.5	1&2	-intron (LOC_Os04g55770.1, intron 2 of 7)	expressed protein
LOC_Os07g02230	26.5	1&2	#NAME?	retrotransposon protein, putative, unclassified, expressed
LOC_Os11g46240	26.5	1&2	-intron (LOC_Os11g46240.1, intron 2 of 6)	retrotransposon protein, putative, unclassified, expressed
LOC_Os01g67250	26.5	1&2	-exon (LOC_Os01g67250.2, exon 10 of 13)	Rad21 / Rec8 like protein, putative, expressed
LOC_Os01g19850	26.5	1&2	Intergenic	amino acid permease family protein, putative, expressed
LOC_Os01g24010	26.5	1&2	#NAME?	pleiotropic drug resistance protein, putative, expressed
LOC_Os06g43700	26.5	1&2	-intron (LOC_Os06g43690.1, intron 15 of 18)	transmembrane amino acid transporter protein, putative, expressed
LOC_Os05g49610	26.5	1&2	-exon (LOC_Os05g49610.1, exon 1 of 1)	ubiquitin carboxyl-terminal hydrolase, family 1, putative, expressed
LOC_Os09g27070	26.5	1&2	-intron (LOC_Os09g27070.1, intron 6 of 7)	E2F-related protein, putative, expressed
LOC_Os12g08270	26.5	1&2	promoter-TSS (LOC_Os12g08270.1)	inositol-1-monophosphatase, putative, expressed
LOC_Os03g24070	26.5	1&2	-exon (LOC_Os03g24070.1, exon 4 of 6)	rhythmically expressed gene 2 protein, putative, expressed
LOC_Os10g39770	26.5	1&2	-exon (LOC_Os10g39770.1, exon 5 of 5)	zinc finger, C3HC4 type, domain containing protein, expressed
LOC_Os06g46990	26.5	1&2	#NAME?	expressed protein
LOC_Os03g17164	26.5	1&2	promoter-TSS (LOC_Os03g17164.1)	kinesin-related protein, putative, expressed
LOC_Os02g56880	26.5	1&2	-exon (LOC_Os02g56880.1, exon 10 of 18)	transcriptional corepressor LEUNIG, putative, expressed
LOC_Os08g23140	26.5	1&2	-intron (LOC_Os08g23140.1, intron 7 of 11)	expressed protein
LOC_Os04g54810	26.5	1&2	-intron (LOC_Os04g54810.1, intron 4 of 6)	beta-D-xylosidase, putative, expressed
LOC_Os02g12910	26.5	1&2	-exon (LOC_Os02g12900.2, exon 5 of 7)	receptor-like protein kinase 5 precursor, putative, expressed
LOC_Os09g16330	26.5	1&2	-intron (LOC_Os09g16330.2, intron 2 of 23)	pleiotropic drug resistance protein, putative, expressed
LOC_Os01g40640	26.5	1&2	-exon (LOC_Os01g40640.1, exon 7 of 8)	S1 RNA binding domain containing protein, expressed
LOC_Os08g36030	26.5	1&2	#NAME?	plant viral response family protein, putative, expressed
LOC_Os05g40260	26.5	1&2	#NAME?	acetyltransferase, GNAT family, putative, expressed
LOC_Os02g47970	26.5	1&2	-intron (LOC_Os02g47970.1, intron 22 of 31)	calpain, putative, expressed
LOC_Os06g02590	26.5	1&2	-intron (LOC_Os06g02590.1, intron 5 of 18)	DUF1336 domain containing protein, expressed
LOC_Os07g14160	26.5	1&2	-intron (LOC_Os07g14160.2, intron 5 of 7)	polygalacturonase, putative, expressed
LOC_Os02g49080	26.5	1&2	-intron (LOC_Os02g49090.1, intron 11 of 12)	KH domain containing protein, putative, expressed
LOC_Os03g63074	26	1&2	promoter-TSS (LOC_Os03g63074.3)	Ser/Thr protein phosphatase family protein, expressed
LOC_Os08g08830	26	1&2	-exon (LOC_Os08g08830.1, exon 2 of 7)	expressed protein
LOC_Os11g10120	26	1&2	Intergenic	expressed protein
LOC_Os04g56230	26	1&2	-exon (LOC_Os04g56230.1, exon 3 of 12)	polyprenyl synthetase, putative, expressed
ChrUn.fgenesh.gene.96	26	1&2	#NAME?	expressed protein
LOC_Os03g62700	26	1&2	-intron (LOC_Os03g62700.1, intron 5 of 7)	protein kinase, putative, expressed
LOC_Os06g51240	26	1&2	#NAME?	expressed protein
LOC_Os11g31620	26	1&2	-exon (LOC_Os11g31620.1, exon 4 of 4)	OsFBL55 - F-box domain and LRR containing protein, expressed
LOC_Os11g40160	26	1&2	promoter-TSS (LOC_Os11g40160.1)	expressed protein
LOC_Os06g09180	26	1&2	-intron (LOC_Os06g09170.1, intron 4 of 5)	OsMKK5 - putative MAPKK based on amino acid sequence homology, expressed
LOC_Os10g41620	26	1&2	-intron (LOC_Os10g41620.1, intron 10 of 17)	retrotransposon protein, putative, unclassified, expressed
LOC_Os03g17860	26	1&2	#NAME?	OsPDIL5-1 protein disulfide isomerase PDIL5-1, expressed
LOC_Os06g29310	26	1&2	-intron (LOC_Os06g29310.1, intron 6 of 13)	ulp1 protease family protein, putative, expressed
LOC_Os07g44900	26	1&2	promoter-TSS (LOC_Os07g44900.1)	gibberellin receptor GID1L2, putative, expressed
LOC_Os03g14720	26	1&2	-exon (LOC_Os03g14720.1, exon 5 of 9)	transcription initiation factor IIF, alpha subunit domain containing protein, expressed
LOC_Os11g14190	26	1&2	#NAME?	ARGOS, putative, expressed
LOC_Os12g41200	26	1&2	promoter-TSS (LOC_Os12g41200.1)	KIP1, putative, expressed
LOC_Os04g29080	26	1&2	Intergenic	hypothetical protein
LOC_Os08g24760	26	1&2	-exon (LOC_Os08g24760.1, exon 21 of 27)	ATP-dependent RNA helicase, putative, expressed
LOC_Os03g06930	26	1&2	-intron (LOC_Os03g06930.1, intron 2 of 5)	homeodomain protein, putative, expressed
LOC_Os02g33730	26	1&2	#NAME?	ubiquinol-cytochrome C reductase hinge protein, putative, expressed
LOC_Os02g49320	26	1&2	-exon (LOC_Os02g49320.1, exon 5 of 5)	sucrase-related, putative, expressed
LOC_Os06g37810	26	1&2	-exon (LOC_Os06g37820.1, exon 3 of 5)	resistance protein, putative, expressed
LOC_Os02g01730	26	1&2	#NAME?	serine/threonine-protein kinase At1g18390 precursor, putative, expressed
LOC_Os07g09850	26	1&2	Intergenic	expressed protein
LOC_Os05g25180	26	1&2	-intron (LOC_Os05g25180.1, intron 2 of 7)	zinc finger, C3HC4 type family protein, expressed
LOC_Os03g48840	26	1&2	-exon (LOC_Os03g48840.1, exon 1 of 1)	ribosomal L18p/L5e family protein, putative, expressed
LOC_Os10g22020	26	1&2	-exon (LOC_Os10g22020.1, exon 1 of 1)	RGH2B, putative, expressed
LOC_Os07g37750	26	1&2	-intron (LOC_Os07g37750.1, intron 2 of 30)	ATMIN7, putative, expressed
LOC_Os06g37010	26	1&2	Intergenic	metal cation transporter, putative, expressed
LOC_Os05g33850	26	1&2	-exon (LOC_Os05g33850.1, exon 2 of 2)	UBA/TS-N domain containing protein, expressed
LOC_Os12g42160	26	1&2	-exon (LOC_Os12g42160.1, exon 7 of 15)	kinesin motor domain containing protein, putative, expressed
LOC_Os10g39540	26	1&2	#NAME?	protein phosphatase 2C, putative, expressed
LOC_Os06g13215	26	1&2	Intergenic	growth regulator related protein, putative, expressed
LOC_Os01g55570	26	1&2	-intron (LOC_Os01g55570.4, intron 1 of 4)	expressed protein
LOC_Os06g50910	26	1&2	-exon (LOC_Os06g50910.2, exon 11 of 17)	Phosphatidylinositol kinase and FAT containing domain protein, putative, expressed
LOC_Os02g07190	26	1&2	#NAME?	expressed protein
LOC_Os01g64980	26	1&2	-intron (LOC_Os01g64980.2, intron 7 of 11)	ion channel DMI1, chloroplast precursor, putative, expressed
LOC_Os11g45330	26	1&2	-exon (LOC_Os11g45330.1, exon 2 of 2)	disease resistance protein RPM1, putative, expressed
LOC_Os07g31370	26	1&2	-intron (LOC_Os07g31370.1, intron 3 of 5)	ras-related protein, putative, expressed
LOC_Os01g14720	26	1&2	#NAME?	transcription regulator, putative, expressed
LOC_Os04g48410	26	1&2	-intron (LOC_Os04g48410.1, intron 4 of 5)	copper chaperone for superoxide dismutase, putative, expressed
LOC_Os05g31040	26	1&2	promoter-TSS (LOC_Os05g31040.1)	cytokinin dehydrogenase precursor, putative, expressed
LOC_Os09g35860	26	1&2	Intergenic	ras-related protein, putative, expressed
LOC_Os02g08420	26	1&2	-intron (LOC_Os02g08420.1, intron 4 of 5)	cinnamoyl CoA reductase, putative, expressed
LOC_Os01g67580	26	1&2	-intron (LOC_Os01g67580.1, intron 2 of 11)	multidrug resistance-associated protein, putative, expressed
LOC_Os04g32790	26	1&2	Intergenic	AP2 domain containing protein, expressed
LOC_Os04g55360	25.5	1&2	Intergenic	ubiquitin carboxyl-terminal hydrolase domain containing protein, expressed
LOC_Os04g37650	25.5	1&2	-exon (LOC_Os04g37660.1, exon 8 of 9)	xyloglucan fucosyltransferase, putative, expressed
LOC_Os09g23200	25.5	1&2	-intron (LOC_Os09g23200.1, intron 6 of 6)	KANADI1, putative, expressed
LOC_Os03g60240	25.5	1&2	Intergenic	SCAR-like protein 1, putative, expressed
LOC_Os04g33190	25.5	1&2	-intron (LOC_Os04g33190.1, intron 12 of 17)	AMP-binding enzyme, putative, expressed
LOC_Os06g22070	25.5	1&2	-intron (LOC_Os06g22060.5, intron 10 of 16)	mitochondrial glycoprotein, putative, expressed
LOC_Os06g37850	25.5	1&2	Intergenic	transposon protein, putative, CACTA, En/Spm sub-class, expressed
LOC_Os09g09450	25.5	1&2	Intergenic	PPR repeat domain containing protein, putative, expressed
LOC_Os12g42270	25.5	1&2	Intergenic	transposon protein, putative, unclassified, expressed
LOC_Os10g05210	25.5	1&2	-exon (LOC_Os10g05210.3, exon 3 of 4)	OsFBX368 - F-box domain containing protein, expressed
LOC_Os12g31370	25.5	1&2	-exon (LOC_Os12g31370.1, exon 3 of 9)	DNA repair protein Rad51, putative, expressed
LOC_Os07g17230	25.5	1&2	-exon (LOC_Os07g17230.1, exon 1 of 2)	WRKY123, expressed
LOC_Os04g41370	25.5	1&2	-exon (LOC_Os04g41370.1, exon 1 of 1)	Leucine Rich Repeat family protein, expressed
LOC_Os06g30894	25.5	1&2	-exon (LOC_Os06g30894.1, exon 4 of 19)	expressed protein
LOC_Os02g22090	25.5	1&2	-exon (LOC_Os02g22090.1, exon 2 of 2)	pattern formation protein EMB30, putative, expressed
LOC_Os01g35930	25.5	1&2	promoter-TSS (LOC_Os01g35930.1)	retrotransposon protein, putative, unclassified, expressed
LOC_Os06g43920	25.5	1&2	#NAME?	hypothetical protein
LOC_Os12g10490	25.5	1&2	promoter-TSS (LOC_Os12g10490.1)	expressed protein
LOC_Os04g55200	25.5	1&2	-exon (LOC_Os04g55200.1, exon 4 of 6)	coatomer subunit epsilon, putative, expressed
LOC_Os01g49820	25.5	1&2	-intron (LOC_Os01g49820.1, intron 5 of 7)	lipid phosphatase protein, putative, expressed
LOC_Os04g53410	25.5	1&2	promoter-TSS (LOC_Os04g53410.1)	MBTB7 - Bric-a-Brac, Tramtrack, Broad Complex BTB domain with Meprin and TRAF Homology MATH domain
LOC_Os09g18320	25.5	1&2	-intron (LOC_Os09g18320.1, intron 6 of 9)	bystin, putative, expressed
LOC_Os03g44530	25.5	1&2	-intron (LOC_Os03g44530.2, intron 5 of 6)	GTPase of unknown function domain containing protein, putative, expressed
LOC_Os04g39270	25.5	1&2	-intron (LOC_Os04g39280.2, intron 4 of 6)	indole-3-glycerol phosphate synthase, chloroplast precursor, putative, expressed
LOC_Os06g47640	25.5	1&2	Intergenic	OsCML29 - Calmodulin-related calcium sensor protein, expressed
LOC_Os12g42190	25.5	1&2	Intergenic	transposon protein, putative, unclassified, expressed
LOC_Os12g39090	25.5	1&2	#NAME?	expressed protein
LOC_Os04g18030	25.5	1&2	-intron (LOC_Os04g18030.4, intron 19 of 21)	Sec1 family transport protein, putative, expressed
LOC_Os05g05980	25.5	1&2	-intron (LOC_Os05g05980.1, intron 5 of 5)	DNA directed RNA polymerase, 7 kDa subunit domain containing protein, expressed
LOC_Os10g39434	25.5	1&2	#NAME?	expressed protein
LOC_Os07g48280	25.5	1&2	-exon (LOC_Os07g48280.3, exon 2 of 2)	expressed protein
LOC_Os06g27790	25.5	1&2	-exon (LOC_Os06g27790.1, exon 2 of 3)	pentatricopeptide, putative, expressed
LOC_Os04g51190	25.5	1&2	-intron (LOC_Os04g51190.2, intron 3 of 3)	growth-regulating factor, putative, expressed
LOC_Os03g25790	25.5	1&2	-intron (LOC_Os03g25790.1, intron 1 of 4)	glycosyl hydrolases family 17 protein, expressed
LOC_Os03g37330	25.5	1&2	-exon (LOC_Os03g37330.1, exon 1 of 1)	KIN, antigenic determinant of recA protein, putative, expressed
LOC_Os11g37990	25.5	1&2	-intron (LOC_Os11g37990.1, intron 1 of 8)	chloroplastic group IIA intron splicing facilitator CRS1, chloroplast precursor, putative, expressed
LOC_Os06g04380	25.5	1&2	-exon (LOC_Os06g04380.1, exon 5 of 5)	aminomethyltransferase, putative, expressed
LOC_Os06g47100	25.5	1&2	#NAME?	OsFBX203 - F-box domain containing protein, expressed
LOC_Os03g39090	25	1&2	promoter-TSS (LOC_Os03g39100.1)	expressed protein
LOC_Os04g59630	25	1&2	Intergenic	prenylcysteine oxidase 1 precursor, putative, expressed
LOC_Os12g41230	25	1&2	-exon (LOC_Os12g41230.3, exon 3 of 10)	tesmin/TSO1-like CXC domain containing protein, expressed
LOC_Os08g24420	25	1&2	promoter-TSS (LOC_Os08g24410.1)	SWP, putative, expressed
LOC_Os09g37250	25	1&2	#NAME?	high mobility group, putative, expressed
LOC_Os08g05720	25	1&2	-exon (LOC_Os08g05710.1, exon 10 of 10)	integral membrane protein, putative, expressed
LOC_Os06g34440	25	1&2	-intron (LOC_Os06g34440.1, intron 1 of 3)	dnaJ domain containing protein, expressed
LOC_Os10g38820	25	1&2	-exon (LOC_Os10g38820.1, exon 4 of 4)	bZIP family transcription factor, putative, expressed
LOC_Os01g05940	25	1&2	-exon (LOC_Os01g05940.1, exon 1 of 8)	receptor kinase, putative, expressed
LOC_Os03g31026	25	1&2	-exon (LOC_Os03g31010.1, exon 10 of 11)	retrotransposon protein, putative, unclassified, expressed
LOC_Os01g35950	25	1&2	promoter-TSS (LOC_Os01g35950.1)	expressed protein
LOC_Os09g38750	25	1&2	-exon (LOC_Os09g38750.1, exon 2 of 3)	expressed protein
LOC_Os01g66640	25	1&2	-exon (LOC_Os01g66640.1, exon 2 of 2)	S-domain receptor-like protein kinase, putative, expressed
LOC_Os01g25240	25	1&2	-intron (LOC_Os01g25240.1, intron 6 of 8)	expressed protein
LOC_Os07g17200	25	1&2	-exon (LOC_Os07g17210.1, exon 8 of 11)	retrotransposon, putative, centromere-specific
LOC_Os01g07600	25	1&2	-intron (LOC_Os01g07600.1, intron 4 of 5)	expressed protein
LOC_Os09g37610	25	1&2	-intron (LOC_Os09g37600.1, intron 1 of 3)	MATE efflux protein, putative, expressed
LOC_Os04g43840	25	1&2	-intron (LOC_Os04g43840.1, intron 4 of 6)	possible lysine decarboxylase domain containing protein, expressed
LOC_Os01g05240	25	1&2	Intergenic	retrotransposon protein, putative, unclassified
LOC_Os12g34700	25	1&2	promoter-TSS (LOC_Os12g34700.1)	retrotransposon protein, putative, Ty1-copia subclass, expressed
LOC_Os08g34879	25	1&2	-intron (LOC_Os08g34879.1, intron 2 of 5)	expressed protein
LOC_Os03g63240	25	1&2	#NAME?	disease resistance protein, putative, expressed
LOC_Os08g29780	25	1&2	-exon (LOC_Os08g29770.1, exon 7 of 7)	expressed protein
LOC_Os09g38590	25	1&2	-exon (LOC_Os09g38580.1, exon 7 of 7)	expressed protein
LOC_Os12g12290	25	1&2	Intergenic	exostosin family domain containing protein, expressed
LOC_Os06g03750	25	1&2	promoter-TSS (LOC_Os06g03750.1)	dehydration response related protein, putative, expressed
LOC_Os11g44910	25	1&2	-intron (LOC_Os11g44910.1, intron 1 of 9)	DEAD-box ATP-dependent RNA helicase, putative, expressed
LOC_Os04g41120	25	1&2	-intron (LOC_Os04g41130.1, intron 3 of 3)	pentatricopeptide, putative, expressed
LOC_Os04g42770	25	1&2	promoter-TSS (LOC_Os04g42770.3)	expressed protein
LOC_Os01g69220	25	1&2	-exon (LOC_Os01g69220.1, exon 4 of 4)	exostosin family domain containing protein, expressed
LOC_Os02g17450	25	1&2	#NAME?	retrotransposon protein, putative, unclassified, expressed
LOC_Os07g46570	25	1&2	Intergenic	glutaredoxin, putative, expressed
LOC_Os01g12430	25	1&2	#NAME?	receptor-like protein kinase, putative, expressed
LOC_Os08g43260	25	1&2	Intergenic	hypothetical protein
LOC_Os04g58460	25	1&2	#NAME?	expressed protein
LOC_Os01g08280	25	1&2	-intron (LOC_Os01g08280.1, intron 2 of 5)	expressed protein
LOC_Os10g23220	25	1&2	#NAME?	GIL1, putative, expressed
LOC_Os12g34460	25	1&2	promoter-TSS (LOC_Os12g34460.2)	auxin-binding protein 4 precursor, putative, expressed
LOC_Os05g04220	25	1&2	-intron (LOC_Os05g04220.1, intron 6 of 6)	nitrogen regulatory protein P-II, putative, expressed
LOC_Os01g08750	25	1&2	-intron (LOC_Os01g08750.1, intron 5 of 25)	expressed protein
LOC_Os01g13530	25	1&2	-exon (LOC_Os01g13530.1, exon 4 of 9)	ABIL2, putative, expressed
LOC_Os02g57100	24.5	1&2	promoter-TSS (LOC_Os02g57100.1)	expressed protein
LOC_Os07g02620	24.5	1&2	#NAME?	NB-ARC domain containing protein, expressed
LOC_Os08g05800	24.5	1&2	promoter-TSS (LOC_Os08g05800.1)	retrotransposon protein, putative, unclassified, expressed
LOC_Os02g17280	24.5	1&2	-intron (LOC_Os02g17280.1, intron 5 of 5)	gamma-secretase subunit APH-1B, putative, expressed
LOC_Os09g24990	24.5	1&2	#NAME?	CAF1 family ribonuclease containing protein, putative, expressed
LOC_Os01g08270	24.5	1&2	-exon (LOC_Os01g08270.1, exon 10 of 10)	aminotransferase, classes I and II, domain containing protein, expressed
LOC_Os11g39730	24.5	1&2	-exon (LOC_Os11g39730.1, exon 1 of 1)	NB-ARC domain containing protein, expressed
LOC_Os06g07190	24.5	1&2	-exon (LOC_Os06g07190.1, exon 4 of 5)	RNA polymerase Rpb7, N-terminal domain containing protein, expressed
LOC_Os05g30790	24.5	1&2	-exon (LOC_Os05g30790.1, exon 5 of 13)	CW-type Zinc Finger, putative, expressed
LOC_Os03g51030	24.5	1&2	-exon (LOC_Os03g51030.3, exon 2 of 6)	phytochrome A, putative, expressed
LOC_Os04g54110	24.5	1&2	-intron (LOC_Os04g54110.1, intron 3 of 7)	ARK3, putative, expressed
LOC_Os04g57370	24.5	1&2	promoter-TSS (LOC_Os04g57370.1)	acyl-protein thioesterase, putative, expressed
LOC_Os11g31750	24.5	1&2	Intergenic	retrotransposon protein, putative, Ty3-gypsy subclass
LOC_Os01g62390	24.5	1&2	-exon (LOC_Os01g62390.1, exon 6 of 7)	growth regulator related protein, putative, expressed
LOC_Os07g14590	24.5	1&2	-exon (LOC_Os07g14590.1, exon 3 of 5)	hydrolase, putative, expressed
LOC_Os06g51200	24.5	1&2	-exon (LOC_Os06g51200.1, exon 6 of 15)	lysine ketoglutarate reductase trans-splicing related 1, putative, expressed
LOC_Os07g37156	24.5	1&2	Intergenic	expressed protein
LOC_Os02g44730	24.5	1&2	-exon (LOC_Os02g44730.1, exon 3 of 10)	tetracycline transporter protein, putative, expressed
LOC_Os05g03410	24.5	1&2	Intergenic	expressed protein
LOC_Os04g41910	24.5	1&2	-intron (LOC_Os04g41910.2, intron 9 of 11)	RNA recognition motif containing protein, putative, expressed
LOC_Os12g06570	24.5	1&2	-exon (LOC_Os12g06570.1, exon 2 of 5)	cyclic nucleotide-gated ion channel, putative, expressed
LOC_Os08g08000	24.5	1&2	Intergenic	DNA binding protein, putative, expressed
LOC_Os02g44300	24.5	1&2	promoter-TSS (LOC_Os02g44300.1)	MSP domain containing protein, expressed
LOC_Os02g25900	24.5	1&2	-exon (LOC_Os02g25900.2, exon 2 of 3)	pollen signalling protein with adenylyl cyclase activity, putative, expressed
LOC_Os08g21570	24.5	1&2	#NAME?	25.3 kDa vesicle transport protein, putative, expressed
LOC_Os07g08410	24.5	1&2	-exon (LOC_Os07g08420.1, exon 6 of 6)	expressed protein
LOC_Os01g66860	24	1&2	-exon (LOC_Os01g66860.3, exon 8 of 12)	serine/threonine protein kinase, putative, expressed
LOC_Os12g42260	24	1&2	-intron (LOC_Os12g42260.1, intron 2 of 8)	initiation factor 2 subunit family domain containing protein, expressed
LOC_Os02g58650	24	1&2	-intron (LOC_Os02g58650.1, intron 1 of 6)	expressed protein
LOC_Os04g49580	24	1&2	-exon (LOC_Os04g49580.2, exon 10 of 14)	nucleolar complex protein, putative, expressed
LOC_Os02g39020	24	1&2	#NAME?	transposon protein, putative, unclassified, expressed
LOC_Os03g53550	24	1&2	promoter-TSS (LOC_Os03g53550.1)	retrotransposon protein, putative, unclassified, expressed
LOC_Os10g20160	24	1&2	#NAME?	serine/threonine-protein kinase receptor precursor, putative, expressed
LOC_Os06g04840	24	1&2	-exon (LOC_Os06g04840.1, exon 2 of 2)	leucine rich repeat protein, putative, expressed
LOC_Os01g57220	24	1&2	-intron (LOC_Os01g57210.2, intron 9 of 15)	secretory carrier-associated membrane protein, putative, expressed
LOC_Os12g32400	24	1&2	-exon (LOC_Os12g32400.1, exon 2 of 5)	helix-loop-helix DNA-binding domain containing protein, expressed
LOC_Os12g38940	24	1&2	-exon (LOC_Os12g38940.1, exon 2 of 2)	ZOS12-06 - C2H2 zinc finger protein, expressed
LOC_Os04g32460	24	1&2	-intron (LOC_Os04g32460.1, intron 3 of 4)	OsFBL16 - F-box domain and LRR containing protein, expressed
LOC_Os04g21590	24	1&2	#NAME?	PB1 domain containing protein, expressed
LOC_Os06g48340	24	1&2	promoter-TSS (LOC_Os06g48340.1)	hypothetical protein
LOC_Os08g28600	24	1&2	-exon (LOC_Os08g28600.1, exon 2 of 2)	resistance protein, putative, expressed
LOC_Os11g44660	24	1&2	-intron (LOC_Os11g44660.1, intron 6 of 6)	protein kinase, putative, expressed
LOC_Os06g20040	24	1&2	-intron (LOC_Os06g20040.1, intron 1 of 1)	aspartic proteinase nepenthesin-2 precursor, putative, expressed
LOC_Os03g05690	24	1&2	-exon (LOC_Os03g05690.1, exon 2 of 2)	ZOS3-03 - C2H2 zinc finger protein, expressed
LOC_Os12g03490	24	1&2	-exon (LOC_Os12g03480.1, exon 13 of 16)	expressed protein
LOC_Os02g02860	24	1&2	-exon (LOC_Os02g02860.1, exon 6 of 12)	glutamyl-tRNA synthetase, putative, expressed
LOC_Os11g06580	24	1&2	-exon (LOC_Os11g06580.1, exon 1 of 2)	OsFBX397 - F-box domain containing protein, expressed
LOC_Os01g50330	24	1&2	-exon (LOC_Os01g50320.1, exon 4 of 4)	strictosidine synthase 1 precursor, putative, expressed
LOC_Os03g50730	24	1&2	-exon (LOC_Os03g50730.2, exon 4 of 10)	transmembrane anterior posterior transformation 1, putative, expressed
LOC_Os03g39740	24	1&2	-exon (LOC_Os03g39740.2, exon 4 of 8)	expressed protein
LOC_Os03g58910	24	1&2	-intron (LOC_Os03g58920.1, intron 5 of 5)	expressed protein
LOC_Os04g10910	23.5	1&2	promoter-TSS (LOC_Os04g10910.1)	expressed protein
LOC_Os07g46580	23.5	1&2	Intergenic	DEAD-box ATP-dependent RNA helicase, putative, expressed
LOC_Os02g10990	23.5	1&2	-exon (LOC_Os02g10970.1, exon 11 of 13)	FAD binding domain of DNA photolyase domain containing protein, expressed
LOC_Os05g16260	23.5	1&2	Intergenic	retrotransposon protein, putative, Ty3-gypsy subclass, expressed
LOC_Os06g49040	23.5	1&2	-exon (LOC_Os06g49040.1, exon 2 of 8)	Myb-like DNA-binding domain containing protein, putative, expressed
LOC_Os07g44650	23.5	1&2	promoter-TSS (LOC_Os07g44650.1)	LYR motif containing protein, putative, expressed
LOC_Os01g50010	23.5	1&2	-intron (LOC_Os01g50010.1, intron 7 of 14)	clathrin assembly protein, putative, expressed
LOC_Os05g45670	23.5	1&2	#NAME?	expressed protein
LOC_Os05g30030	23.5	1&2	-intron (LOC_Os05g30030.1, intron 2 of 2)	expressed protein
LOC_Os05g28370	23.5	1&2	-intron (LOC_Os05g28370.2, intron 2 of 3)	expressed protein
LOC_Os08g44520	23.5	1&2	-intron (LOC_Os08g44510.1, intron 14 of 17)	peptidyl-prolyl cis-trans isomerase, putative, expressed
LOC_Os09g14410	23.5	1&2	-exon (LOC_Os09g14410.1, exon 2 of 2)	expressed protein
LOC_Os02g39570	23.5	1&2	-exon (LOC_Os02g39570.6, exon 1 of 10)	ACT domain containing protein, expressed
LOC_Os08g43380	23.5	1&2	-intron (LOC_Os08g43380.1, intron 4 of 4)	TBC domain containing protein, expressed
LOC_Os05g32570	23.5	1&2	-intron (LOC_Os05g32570.1, intron 6 of 6)	RING E3 ligase protein, putative, expressed
LOC_Os02g53370	23.5	1&2	#NAME?	expressed protein
LOC_Os05g33040	23.5	1&2	-intron (LOC_Os05g33050.1, intron 17 of 18)	cyclin, putative, expressed
LOC_Os01g06500	23.5	1&2	-intron (LOC_Os01g06500.1, intron 2 of 2)	PHLOEM 2-LIKE A5, putative, expressed
LOC_Os06g34830	23.5	1&2	#NAME?	amino acid permease family protein, putative, expressed
LOC_Os03g02150	23.5	1&2	-intron (LOC_Os03g02150.1, intron 15 of 26)	adapitin protein, putative, expressed
LOC_Os12g13150	23.5	1&2	-exon (LOC_Os12g13150.1, exon 9 of 11)	expressed protein
LOC_Os02g50790	23.5	1&2	-exon (LOC_Os02g50799.1, exon 26 of 26)	nuclear-pore anchor, putative, expressed
LOC_Os08g01750	23.5	1&2	-intron (LOC_Os08g01750.1, intron 2 of 15)	SAC domain containing protein, putative, expressed
LOC_Os03g01590	23.5	1&2	-intron (LOC_Os03g01590.2, intron 7 of 10)	PAIR1, putative, expressed
LOC_Os10g11844	23.5	1&2	-intron (LOC_Os10g11844.1, intron 1 of 1)	retrotransposon protein, putative, Ty3-gypsy subclass, expressed
LOC_Os05g22930	23.5	1&2	-exon (LOC_Os05g22930.1, exon 2 of 8)	CAAX amino terminal protease family protein, putative, expressed
LOC_Os11g40380	23.3333	1&2	-exon (LOC_Os11g40390.1, exon 2 of 2)	expressed protein
LOC_Os11g06670	23	1&2	-intron (LOC_Os11g06670.1, intron 4 of 7)	expressed protein
LOC_Os06g50930	23	1&2	#NAME?	rhodanese-like domain containing protein, putative, expressed
LOC_Os07g27130	23	1&2	promoter-TSS (LOC_Os07g27130.1)	hypothetical protein
LOC_Os09g19750	23	1&2	Intergenic	expressed protein
LOC_Os12g38850	23	1&2	-exon (LOC_Os12g38850.1, exon 4 of 10)	DUF1336 domain containing protein, expressed
LOC_Os11g10250	23	1&2	-intron (LOC_Os11g10250.1, intron 4 of 5)	expressed protein
LOC_Os01g44040	23	1&2	-exon (LOC_Os01g44040.3, exon 4 of 12)	CAS1 domain-containing protein 1 precursor, putative, expressed
LOC_Os02g48360	23	1&2	-intron (LOC_Os02g48370.1, intron 10 of 12)	pyrophosphate--fructose 6-phosphate 1-phosphotransferase subunit alpha, putative, expressed
LOC_Os04g51350	23	1&2	-exon (LOC_Os04g51350.1, exon 1 of 1)	pentatricopeptide, putative, expressed
LOC_Os08g07020	23	1&2	#NAME?	expressed protein
LOC_Os06g28630	23	1&2	Intergenic	expressed protein
LOC_Os10g33240	23	1&2	Intergenic	expressed protein
LOC_Os11g07100	23	1&2	-intron (LOC_Os11g07100.1, intron 2 of 3)	receptor-like protein kinase precursor, putative, expressed
LOC_Os12g32870	23	1&2	Intergenic	expressed protein
LOC_Os01g18680	23	1&2	Intergenic	retrotransposon protein, putative, unclassified, expressed
LOC_Os07g48880	23	1&2	-exon (LOC_Os07g48880.1, exon 6 of 11)	importin subunit alpha-1b, putative, expressed
LOC_Os10g29540	23	1&2	-intron (LOC_Os10g29540.1, intron 1 of 12)	protein kinase domain containing protein, expressed
LOC_Os06g45120	23	1&2	-exon (LOC_Os06g45120.1, exon 8 of 19)	ATP synthase, putative, expressed
LOC_Os05g03000	22.5	1&2	-exon (LOC_Os05g03000.1, exon 8 of 14)	inner membrane protein alx, putative, expressed
LOC_Os01g18860	22.5	1&2	-intron (LOC_Os01g18860.1, intron 1 of 1)	S-adenosylmethionine synthetase, putative, expressed
LOC_Os01g47190	22.5	1&2	-exon (LOC_Os01g47190.1, exon 3 of 4)	phosphoglycerate mutase, putative, expressed
LOC_Os06g50350	22.5	1&2	#NAME?	expressed protein
LOC_Os02g07450	22.5	1&2	-intron (LOC_Os02g07450.1, intron 2 of 2)	core histone H2A/H2B/H3/H4, putative, expressed
LOC_Os12g31000	22.5	1&2	-exon (LOC_Os12g31000.1, exon 4 of 5)	pumilio-family RNA binding repeat domain containing protein, expressed
LOC_Os01g51220	22.5	1&2	-intron (LOC_Os01g51220.1, intron 7 of 7)	transport protein particle component, Bet3, domain containing protein, expressed
LOC_Os10g34230	22.5	1&2	Intergenic	cytokinin dehydrogenase precursor, putative, expressed
LOC_Os05g38800	22.5	1&2	-exon (LOC_Os05g38800.2, exon 3 of 4)	PWWP domain containing protein, expressed
LOC_Os05g33040	22.5	1&2	-exon (LOC_Os05g33030.1, exon 13 of 13)	cyclin, putative, expressed
LOC_Os10g41260	22.5	1&2	-exon (LOC_Os10g41260.1, exon 5 of 5)	MYB family transcription factor, putative, expressed
LOC_Os03g10780	22.5	1&2	-exon (LOC_Os03g10780.1, exon 7 of 14)	flap endonuclease, putative, expressed
LOC_Os12g42284	22.5	1&2	Intergenic	expressed protein
LOC_Os01g13730	22.5	1&2	-intron (LOC_Os01g13730.1, intron 3 of 16)	WD domain, G-beta repeat domain containing protein, expressed
LOC_Os02g19890	22.5	1&2	-intron (LOC_Os02g19890.2, intron 1 of 3)	stripe rust resistance protein Yr10, putative, expressed
LOC_Os01g45390	22.5	1&2	-intron (LOC_Os01g45380.1, intron 2 of 5)	HD domain containing protein 2, putative, expressed
LOC_Os09g26580	22.5	1&2	-exon (LOC_Os09g26580.1, exon 6 of 10)	expressed protein
LOC_Os08g13320	22.5	1&2	-intron (LOC_Os08g13320.1, intron 2 of 2)	expressed protein
LOC_Os01g39110	22.5	1&2	Intergenic	ZOS1-10 - C2H2 zinc finger protein, expressed
LOC_Os01g70120	22.5	1&2	#NAME?	expressed protein
LOC_Os12g32260	22.5	1&2	#NAME?	expressed protein
LOC_Os08g29150	22.5	1&2	-exon (LOC_Os08g29150.1, exon 2 of 11)	phospholipid-transporting ATPase, putative, expressed
LOC_Os04g59400	22.5	1&2	-exon (LOC_Os04g59400.1, exon 1 of 3)	expressed protein
LOC_Os08g08760	22.5	1&2	-intron (LOC_Os08g08760.1, intron 2 of 2)	ubiquitin family protein, putative, expressed
LOC_Os05g47870	22.5	1&2	-exon (LOC_Os05g47870.1, exon 3 of 5)	expressed protein
LOC_Os01g04090	22.5	1&2	-exon (LOC_Os01g04090.1, exon 6 of 6)	expressed protein
LOC_Os12g08750	22.5	1&2	-exon (LOC_Os12g08740.1, exon 13 of 15)	hypothetical protein
LOC_Os11g43470	22.5	1&2	Intergenic	transposon protein, putative, CACTA, En/Spm sub-class, expressed
LOC_Os02g06470	22.5	1&2	-exon (LOC_Os02g06480.2, exon 7 of 8)	OsFBX38 - F-box domain containing protein, expressed
LOC_Os06g29570	22.5	1&2	Intergenic	retrotransposon protein, putative, unclassified
LOC_Os09g13940	22.5	1&2	#NAME?	AP2 domain containing protein, expressed
LOC_Os12g42290	22.5	1&2	-exon (LOC_Os12g42300.1, exon 18 of 18)	expressed protein
LOC_Os05g35220	22.5	1&2	promoter-TSS (LOC_Os05g35230.1)	hypothetical protein
LOC_Os03g05650	22.5	1&2	-exon (LOC_Os03g05660.1, exon 14 of 14)	expressed protein
LOC_Os09g20180	22	1&2	promoter-TSS (LOC_Os09g20180.1)	expressed protein
LOC_Os02g06500	22	1&2	-exon (LOC_Os02g06500.1, exon 5 of 23)	DSHCT domain containing protein, expressed
LOC_Os01g31360	22	1&2	-intron (LOC_Os01g31360.3, intron 6 of 10)	expressed protein
LOC_Os03g06520	22	1&2	Intergenic	sulfate transporter, putative, expressed
LOC_Os02g07350	22	1&2	-intron (LOC_Os02g07350.1, intron 7 of 9)	inositol-1-monophosphatase, putative, expressed
LOC_Os10g27450	22	1&2	-intron (LOC_Os10g27450.1, intron 4 of 8)	tetrapyrrole methylase family protein, putative, expressed
LOC_Os01g62430	22	1&2	-intron (LOC_Os01g62440.1, intron 13 of 13)	C2 domain containing protein, putative, expressed
LOC_Os08g37010	22	1&2	#NAME?	gibberellin receptor GID1L2, putative, expressed
LOC_Os02g07970	22	1&2	#NAME?	expressed protein
LOC_Os06g19470	22	1&2	-exon (LOC_Os06g19470.1, exon 5 of 11)	WW domain containing protein, expressed
LOC_Os02g55380	22	1&2	Intergenic	AP2 domain containing protein, expressed
LOC_Os03g50110	22	1&2	Intergenic	transcription regulator, putative, expressed
LOC_Os03g47870	22	1&2	-exon (LOC_Os03g47870.1, exon 3 of 8)	retrotransposon protein, putative, unclassified, expressed
LOC_Os05g49830	22	1&2	Intergenic	lipase class 3 family protein, putative, expressed
LOC_Os05g01300	22	1&2	-intron (LOC_Os05g01310.1, intron 10 of 12)	expressed protein
LOC_Os02g44500	22	1&2	#NAME?	glutathione peroxidase, putative, expressed
LOC_Os08g01370	22	1&2	-exon (LOC_Os08g01360.2, exon 6 of 6)	expressed protein
LOC_Os08g43334	22	1&2	#NAME?	HSF-type DNA-binding domain containing protein, expressed
LOC_Os05g35540	22	1&2	#NAME?	GTPase of unknown function domain containing protein, putative, expressed
LOC_Os03g48050	22	1&2	#NAME?	RNA methyltransferase, TrmH family protein, putative, expressed
LOC_Os04g47810	22	1&2	Intergenic	ethylene-responsive protein related, putative, expressed
LOC_Os01g59360	22	1&2	-exon (LOC_Os01g59360.1, exon 4 of 8)	CAMK_CAMK_like.10 - CAMK includes calcium/calmodulin depedent protein kinases, expressed
LOC_Os08g06730	22	1&2	promoter-TSS (LOC_Os08g06730.1)	expressed protein
LOC_Os06g47130	21.5	1&2	-exon (LOC_Os06g47130.2, exon 4 of 12)	C2 domain containing protein, expressed
LOC_Os02g34430	21.5	1&2	#NAME?	serine/threonine-protein kinase, putative, expressed
LOC_Os03g39224	21.5	1&2	#NAME?	hypothetical protein
LOC_Os01g73960	21.5	1&2	Intergenic	drought induced 19 protein, putative, expressed
LOC_Os12g37564	21.5	1&2	promoter-TSS (LOC_Os12g37564.1)	hypothetical protein
LOC_Os10g11190	21.5	1&2	-intron (LOC_Os10g11200.1, intron 12 of 12)	retrotransposon protein, putative, Ty3-gypsy subclass, expressed
LOC_Os01g48420	21.5	1&2	-intron (LOC_Os01g48420.1, intron 1 of 2)	peroxiredoxin, putative, expressed
LOC_Os01g41210	21.5	1&2	-exon (LOC_Os01g41210.1, exon 2 of 2)	transposon protein, putative, unclassified, expressed
LOC_Os11g39990	21.5	1&2	Intergenic	patatin, putative, expressed
LOC_Os09g17580	21.5	1&2	#NAME?	expressed protein
LOC_Os12g23300	21.5	1&2	Intergenic	expressed protein
LOC_Os03g31446	21.5	1&2	-exon (LOC_Os03g31446.1, exon 4 of 5)	expressed protein
LOC_Os05g10490	21.5	1&2	-intron (LOC_Os05g10490.1, intron 1 of 4)	expressed protein
LOC_Os02g11930	21.5	1&2	-exon (LOC_Os02g11930.1, exon 1 of 2)	receptor-like protein kinase precursor, putative, expressed
LOC_Os10g20550	21.5	1&2	promoter-TSS (LOC_Os10g20550.1)	DEFL70 - Defensin and Defensin-like DEFL family, expressed
LOC_Os01g67120	21.5	1&2	-intron (LOC_Os01g67120.2, intron 4 of 11)	rhodanese-like domain containing protein, putative, expressed
LOC_Os12g41140	21.5	1&2	-intron (LOC_Os12g41140.3, intron 2 of 6)	expressed protein
LOC_Os10g33040	21.5	1&2	-exon (LOC_Os10g33040.1, exon 1 of 2)	receptor-like protein kinase precursor, putative, expressed
LOC_Os09g26290	21.5	1&2	Intergenic	amino acid transporter family protein, putative, expressed
LOC_Os02g05450	21.5	1&2	-exon (LOC_Os02g05450.1, exon 2 of 11)	Homeobox domain containing protein, expressed
LOC_Os03g10580	21.5	1&2	promoter-TSS (LOC_Os03g10580.1)	retrotransposon protein, putative, SINE subclass, expressed
LOC_Os11g06840	21	1&2	promoter-TSS (LOC_Os11g06840.1)	ZOS11-01 - C2H2 zinc finger protein, expressed
LOC_Os09g28890	21	1&2	-exon (LOC_Os09g28890.2, exon 2 of 2)	transposon protein, putative, CACTA, En/Spm sub-class, expressed
LOC_Os09g37495	21	1&2	#NAME?	auxin responsive protein, putative, expressed
LOC_Os10g33275	21	1&2	-exon (LOC_Os10g33290.1, exon 6 of 6)	DEAD/DEAH box helicase domain containing protein, expressed
LOC_Os11g10310	21	1&2	-exon (LOC_Os11g10310.1, exon 1 of 2)	receptor-like protein kinase 2 precursor, putative, expressed
LOC_Os03g19190	21	1&2	-exon (LOC_Os03g19190.1, exon 8 of 10)	TOPBP1C - Similar to DNA replication protein TOPBP1 from, expressed
LOC_Os01g21850	21	1&2	-exon (LOC_Os01g21850.1, exon 2 of 5)	protein transport protein-related, putative, expressed
LOC_Os02g55100	21	1&2	#NAME?	expressed protein
LOC_Os08g08660	21	1&2	promoter-TSS (LOC_Os08g08660.1)	expressed protein
LOC_Os04g45010	21	1&2	#NAME?	OsPLIM2b - LIM domain protein, putative actin-binding protein and transcription factor, expressed
LOC_Os03g06520	21	1&2	-exon (LOC_Os03g06510.1, exon 7 of 8)	sulfate transporter, putative, expressed
LOC_Os05g28180	21	1&2	promoter-TSS (LOC_Os05g28180.2)	AMP deaminase, putative, expressed
LOC_Os01g27990	21	1&2	-exon (LOC_Os01g27990.2, exon 1 of 1)	NPL4, putative, expressed
LOC_Os10g39800	21	1&2	-exon (LOC_Os10g39800.1, exon 5 of 11)	expressed protein
LOC_Os04g53240	20.5	1&2	-exon (LOC_Os04g53240.3, exon 3 of 6)	autophagy-related protein, putative, expressed
LOC_Os01g40050	20.5	1&2	-intron (LOC_Os01g40050.1, intron 6 of 9)	peptidyl-prolyl cis-trans isomerase, putative, expressed
LOC_Os04g47870	20.5	1&2	-exon (LOC_Os04g47870.1, exon 6 of 23)	PINHEAD, putative, expressed
LOC_Os04g02680	20.5	1&2	-exon (LOC_Os04g02680.1, exon 5 of 5)	expressed protein
LOC_Os04g51940	20.5	1&2	#NAME?	YT521-B, putative, expressed
LOC_Os02g12670	20.5	1&2	-exon (LOC_Os02g12670.1, exon 5 of 11)	protein kinase family protein, putative, expressed
LOC_Os02g39990	20.5	1&2	Intergenic	expressed protein
LOC_Os01g56490	20.5	1&2	-intron (LOC_Os01g56490.1, intron 10 of 31)	ubiquitin carboxyl-terminal hydrolase, putative, expressed
LOC_Os12g31350	20.5	1&2	-intron (LOC_Os12g31350.1, intron 1 of 3)	SSXT protein, putative, expressed
LOC_Os10g11580	20.5	1&2	#NAME?	histone-like transcription factor and archaeal histone, putative, expressed
LOC_Os03g52810	20.5	1&2	-intron (LOC_Os03g52794.1, intron 21 of 24)	retrotransposon protein, putative, unclassified, expressed
LOC_Os10g24850	20.5	1&2	Intergenic	expressed protein
LOC_Os04g57430	20.5	1&2	#NAME?	uncharacterized protein At4g06744 precursor, putative, expressed
LOC_Os02g39480	20	1&2	-intron (LOC_Os02g39480.1, intron 8 of 12)	protein phosphatase 2C, putative, expressed
LOC_Os08g06690	20	1&2	promoter-TSS (LOC_Os08g06690.1)	expressed protein
LOC_Os04g53550	20	1&2	-intron (LOC_Os04g53550.1, intron 2 of 3)	ABC transporter, ATP-binding protein, putative, expressed
LOC_Os01g36830	20	1&2	-intron (LOC_Os01g36840.2, intron 14 of 18)	polygalacturonase, putative, expressed
LOC_Os03g23950	20	1&2	Intergenic	adapitin protein, putative, expressed
LOC_Os01g45870	20	1&2	Intergenic	hypothetical protein
LOC_Os10g29660	20	1&2	-intron (LOC_Os10g29660.2, intron 5 of 5)	TATA-binding protein, putative, expressed
LOC_Os06g08890	20	1&2	-exon (LOC_Os06g08890.1, exon 2 of 5)	glutamate receptor 3.4 precursor, putative, expressed
LOC_Os05g02940	20	1&2	Intergenic	calcium-transporting ATPase 2, endoplasmic reticulum-type, putative, expressed
LOC_Os01g61240	20	1&2	-intron (LOC_Os01g61240.1, intron 3 of 5)	gamma-interferon-inducible lysosomal thiol reductase precursor, putative, expressed
LOC_Os01g56200	20	1&2	-exon (LOC_Os01g56200.1, exon 2 of 4)	BTBA2 - Bric-a-Brac,Tramtrack, Broad Complex BTB domain with Ankyrin repeat region, expressed
LOC_Os01g51120	20	1&2	-exon (LOC_Os01g51120.2, exon 3 of 4)	vesicle transport v-SNARE protein, putative, expressed
LOC_Os08g06250	20	1&2	-exon (LOC_Os08g06240.1, exon 2 of 2)	tetraspanin family protein, putative, expressed
LOC_Os05g39070	20	1&2	#NAME?	NLI interacting factor-like phosphatase, putative, expressed
LOC_Os07g28820	20	1&2	-exon (LOC_Os07g28820.1, exon 3 of 7)	ribonuclease 2-5A family protein, expressed
LOC_Os04g55940	19.5	1&2	-intron (LOC_Os04g55940.1, intron 7 of 11)	sodium/calcium exchanger protein, putative, expressed
LOC_Os03g06390	19.5	1&2	-exon (LOC_Os03g06390.1, exon 1 of 1)	expressed protein
LOC_Os10g31864	19.5	1&2	-intron (LOC_Os10g31864.1, intron 5 of 49)	expressed protein
LOC_Os02g50730	19.5	1&2	Intergenic	metalloendoproteinase 1 precursor, putative, expressed
LOC_Os08g12840	19.5	1&2	-intron (LOC_Os08g12850.1, intron 3 of 3)	FabA-like domain containing protein, expressed
LOC_Os11g31715	19.5	1&2	-intron (LOC_Os11g31715.1, intron 2 of 4)	expressed protein
LOC_Os08g30634	19.5	1&2	-exon (LOC_Os08g30634.2, exon 2 of 6)	DC1 domain containing protein, expressed
LOC_Os05g34800	19.5	1&2	#NAME?	expressed protein
LOC_Os01g08350	19.5	1&2	-exon (LOC_Os01g08340.1, exon 6 of 6)	ATP synthase subunit alpha, mitochondrial, putative, expressed
LOC_Os04g44300	19.5	1&2	#NAME?	transposon protein, putative, unclassified, expressed
LOC_Os04g48020	19.5	1&2	Intergenic	3-hexulose-6-phosphate isomerase, putative, expressed
LOC_Os05g09500	19.5	1&2	-exon (LOC_Os05g09500.1, exon 4 of 9)	hexokinase, putative, expressed
LOC_Os12g42210	19.5	1&2	-intron (LOC_Os12g42210.1, intron 7 of 7)	OsDegp15 - Putative Deg protease homologue, expressed
LOC_Os03g15570	19.5	1&2	-exon (LOC_Os03g15580.1, exon 17 of 18)	STE_MEKK_ste11_MAP3K.12 - STE kinases include homologs to sterile 7, expressed
LOC_Os02g46440	19	1&2	-intron (LOC_Os02g46450.1, intron 4 of 5)	expressed protein
LOC_Os01g12660	19	1&2	-intron (LOC_Os01g12660.1, intron 5 of 14)	AAA-type ATPase family protein, putative, expressed
LOC_Os03g56410	19	1&2	-intron (LOC_Os03g56410.1, intron 3 of 4)	expressed protein
LOC_Os03g54040	19	1&2	-intron (LOC_Os03g54040.1, intron 2 of 2)	ribosomal protein L6, putative, expressed
LOC_Os03g06220	19	1&2	-intron (LOC_Os03g06220.1, intron 3 of 7)	DEAD-box ATP-dependent RNA helicase, putative, expressed
LOC_Os11g31440	19	1&2	Intergenic	expressed protein
LOC_Os03g56540	19	1&2	Intergenic	heat shock protein DnaJ, putative, expressed
LOC_Os07g36410	19	1&2	Intergenic	expressed protein
LOC_Os09g11260	19	1&2	#NAME?	hypothetical protein
LOC_Os09g12210	19	1&2	#NAME?	hypothetical protein
LOC_Os04g51100	19	1&2	-exon (LOC_Os04g51090.1, exon 10 of 16)	COBW domain containing protein, putative, expressed
LOC_Os10g34930	19	1&2	promoter-TSS (LOC_Os10g34930.1)	secretory protein, putative, expressed
LOC_Os01g02040	19	1&2	Intergenic	retrotransposon protein, putative, unclassified, expressed
LOC_Os03g23030	19	1&2	-exon (LOC_Os03g23030.1, exon 9 of 22)	aberrant pollen transmission 1, putative, expressed
LOC_Os03g10530	19	1&2	Intergenic	expressed protein
LOC_Os04g01990	18.5	1&2	#NAME?	pentatricopeptide domain containing protein, putative, expressed
LOC_Os07g33850	18.5	1&2	#NAME?	ras-related protein, putative, expressed
LOC_Os05g13300	18.5	1&2	-intron (LOC_Os05g13300.1, intron 5 of 10)	helicase, putative, expressed
LOC_Os03g57780	18.5	1&2	-intron (LOC_Os03g57780.1, intron 4 of 8)	protein kinase, putative, expressed
LOC_Os07g32650	18.5	1&2	-exon (LOC_Os07g32650.1, exon 1 of 1)	retrotransposon protein, putative, unclassified, expressed
LOC_Os12g04940	18.5	1&2	Intergenic	splicing factor, putative, expressed
LOC_Os03g19190	18.5	1&2	-exon (LOC_Os03g19190.1, exon 8 of 10)	TOPBP1C - Similar to DNA replication protein TOPBP1 from, expressed
LOC_Os04g22400	18	1&2	promoter-TSS (LOC_Os04g22400.1)	retrotransposon protein, putative, Ty1-copia subclass
LOC_Os09g26999	18	1&2	-exon (LOC_Os09g26999.3, exon 1 of 4)	keratin-associated protein 5-4, putative, expressed
LOC_Os08g23730	18	1&2	-intron (LOC_Os08g23730.1, intron 4 of 5)	class I glutamine amidotransferase, putative, expressed
LOC_Os08g03630	18	1&2	-intron (LOC_Os08g03630.1, intron 3 of 9)	acyl-activating enzyme 14, putative, expressed
LOC_Os07g35290	18	1&2	-intron (LOC_Os07g35280.1, intron 4 of 7)	TKL_IRAK_DUF26-lc.10 - DUF26 kinases have homology to DUF26 containing loci, expressed
LOC_Os10g10500	18	1&2	-intron (LOC_Os10g10500.1, intron 6 of 17)	vacuolar ATP synthase 98 kDa subunit, putative, expressed
LOC_Os09g07360	18	1&2	-exon (LOC_Os09g07360.3, exon 3 of 3)	frigida, putative, expressed
ChrSy.fgenesh.gene.37	17.5	1&2	-intron (ChrSy.fgenesh.mRNA.37, intron 1 of 6)	expressed protein
LOC_Os05g44290	17.5	1&2	-exon (LOC_Os05g44290.4, exon 1 of 2)	protein kinase domain containing protein, expressed
LOC_Os11g10250	17.5	1&2	-exon (LOC_Os11g10250.1, exon 2 of 6)	expressed protein
LOC_Os07g08650	17.5	1&2	Intergenic	expressed protein
LOC_Os04g40300	17.5	1&2	#NAME?	transglutaminase, putative, expressed
LOC_Os01g04070	17	1&2	-exon (LOC_Os01g04070.1, exon 1 of 1)	verticillium wilt disease resistance protein, putative, expressed
LOC_Os07g05820	17	1&2	-intron (LOC_Os07g05820.2, intron 7 of 10)	hydroxyacid oxidase 1, putative, expressed
LOC_Os07g44700	17	1&2	#NAME?	expressed protein
LOC_Os09g36720	17	1&2	-intron (LOC_Os09g36710.1, intron 2 of 2)	expressed protein
LOC_Os01g71420	17	1&2	-exon (LOC_Os01g71420.1, exon 5 of 5)	Ser/Thr protein phosphatase family protein, putative, expressed
LOC_Os02g45974	17	1&2	-exon (LOC_Os02g45980.1, exon 4 of 7)	expressed protein
LOC_Os03g58780	17	1&2	-exon (LOC_Os03g58780.1, exon 5 of 6)	expressed protein
LOC_Os02g33450	16.5	1&2	-exon (LOC_Os02g33450.2, exon 3 of 7)	peroxiredoxin, putative, expressed
LOC_Os01g03070	16.5	1&2	-exon (LOC_Os01g03070.1, exon 3 of 14)	transposon protein, putative, unclassified, expressed
LOC_Os08g07430	16	1&2	-intron (LOC_Os08g07430.1, intron 4 of 9)	expressed protein
LOC_Os07g36080	16	1&2	#NAME?	oxygen evolving enhancer protein 3 domain containing protein, expressed
LOC_Os12g26060	16	1&2	-intron (LOC_Os12g26060.1, intron 5 of 8)	bifunctional dihydrofolate reductase-thymidylate synthase, putative, expressed
LOC_Os05g39374	16	1&2	-exon (LOC_Os05g39370.1, exon 6 of 6)	expressed protein
LOC_Os05g24920	16	1&2	-intron (LOC_Os05g24930.1, intron 2 of 6)	transposon protein, putative, unclassified, expressed
LOC_Os11g18640	15.5	1&2	-intron (LOC_Os11g18640.1, intron 1 of 5)	transposon protein, putative, CACTA, En/Spm sub-class, expressed
LOC_Os01g27760	15.5	1&2	-intron (LOC_Os01g27750.1, intron 4 of 10)	expressed protein
LOC_Os03g60100	15.5	1&2	#NAME?	50S ribosomal protein L17, putative, expressed
LOC_Os09g12650	15.5	1&2	#NAME?	pyrophosphate--fructose 6-phosphate 1-phosphotransferase subunit alpha, putative, expressed
LOC_Os06g04640	15	1&2	#NAME?	bromodomain domain containing protein, expressed
LOC_Os01g24120	15	1&2	-intron (LOC_Os01g24120.1, intron 4 of 6)	hypothetical protein
LOC_Os08g16030	14.5	1&2	-exon (LOC_Os08g16030.1, exon 2 of 2)	expressed protein
LOC_Os01g06150	14	1&2	-intron (LOC_Os01g06150.1, intron 1 of 2)	expressed protein
LOC_Os01g07760	14	1&2	-exon (LOC_Os01g07760.1, exon 3 of 4)	phospholipase D, putative, expressed

## Sheet: Table S4
Table S4. The comman genes in ChIP-seq and DAP-seq results of GS2/OsGRF4
Chr.	Gene ID	Description
Chr1	LOC_Os01g08350	ATP synthase subunit alpha mitochondrial putative expressed
Chr1	LOC_Os01g25484	ferredoxin--nitrite reductase putative expressed
Chr1	LOC_Os01g54620	CESA4 - cellulose synthase expressed
Chr1	LOC_Os01g66920	Ser/Thr protein phosphatase family protein putative expressed
Chr2	LOC_Os02g15150	glutelin putative expressed
Chr2	LOC_Os02g15950	OsFBK5 - F-box domain and kelch repeat containing protein expressed
Chr2	LOC_Os02g17450	retrotransposon protein putative unclassified expressed
Chr3	LOC_Os03g10780	flap endonuclease putative expressed
Chr3	LOC_Os03g58170	stem-specific protein TSJT1 putative expressed
Chr6	LOC_Os06g07490	HIRAN domain containing protein putative expressed
Chr7	LOC_Os07g30250	RFT1 putative expressed
Chr8	LOC_Os08g01750	SAC domain containing protein putative expressed
Chr8	LOC_Os08g15060	ATP binding protein putative expressed
Chr9	LOC_Os09g08890	mitochondrial 60S ribosomal protein L5 putative expressed
Chr9	LOC_Os09g10950	expressed protein
Chr9	LOC_Os09g26999	keratin-associated protein 5-4 putative expressed
Chr9	LOC_Os09g28590	AGAP010609-PA putative expressed
Chr11	LOC_Os11g04420	AIG2-like family domain containing protein expressed
Chr11	LOC_Os11g20384	SacI homology domain containing protein expressed
